# Supplementary material for: A simple and flexible high-throughput method for the study of cardiomyocyte proliferation
Source: Sci Rep. 2019 Nov 4;9:15917. doi: 10.1038/s41598-019-52467-0 (PMC6828730; doi:10.1038/s41598-019-52467-0)
Supplement: Supplementary file 2 — Detailed Drug Info [file 41598_2019_52467_MOESM2_ESM.xls]

## Sheet: L1200-Kinase-429cpds (2)
DP Well	Drug #	Catalog Number	Target	Information	Pathway	Product Name	URL	Synonyms
A03	1	S7343	LRRK2	URMC-099 is an orally bioavailable, brain penetrant mixed lineage kinase (MLK) inhibitor with IC50 of 19 nM, 42 nM, 14 nM, and 150 nM, for MLK1, MLK2, MLK3, and DLK, respectively, and also inhibits LRRK2 activity with IC50 of 11 nM.	Others	URMC-099	http://www.selleckchem.com/products/urmc-099.html	N/A
A04	2	S7253	GSK-3	AZD2858 is a selective GSK-3 inhibitor with an IC50 of 68 nM, activating Wnt signaling, increases bone mass in rats.	PI3K/Akt/mTOR	AZD2858	http://www.selleckchem.com/products/azd2858.html	N/A
A05	3	S7435	GSK-3	AR-A014418 is an ATP-competitive, and selective GSK3β inhibitor with IC50 and Ki of 104 nM and 38 nM in cell-free assays, without significant inhibition on 26 other kinases tested.	PI3K/Akt/mTOR	AR-A014418	http://www.selleckchem.com/products/ar-a014418.html	GSK-3β Inhibitor VIII
A06	4	S2928	p38 MAPK	TAK-715 is a p38 MAPK inhibitor for p38α with IC50 of 7.1 nM, 28-fold more selective for p38α over p38β, no inhibition to p38γ/δ, JNK1, ERK1, IKKβ, MEKK1 or TAK1. Phase 2.	MAPK	TAK-715	http://www.selleckchem.com/products/tak-715.html	N/A
A07	5	S7008	Src	PP2, a Src family kinase inhibitor, potently inhibits Lck/Fyn with IC50 of 4 nM/5 nM in cell-free assays, ~100-fold less potent to EGFR, inactive for ZAP-70, JAK2 and PKA.	Angiogenesis	PP2	https://www.selleckchem.com/products/pp2.html	AG 1879
A08	6	S5002	S1P Receptor	Fingolimod (FTY720) HCl is a S1P antagonist with IC50 of 0.033 nM in K562, and NK cells.	GPCR & G Protein	Fingolimod (FTY720) HCl	http://www.selleckchem.com/products/FTY720.html	Gilenia
A09	7	S7051	BTK	CGI1746 is a potent and highly selective small-molecule inhibitor of the Btk with IC50 of 1.9 nM.	Angiogenesis	CGI1746	http://www.selleckchem.com/products/cgi1746.html	N/A
A10	8	S7028	PI3K	Duvelisib (IPI-145, INK1197) is a novel and selective PI3K δ/γ inhibitor with Ki and IC50 of 23 pM/243 pM and 1 nM/50 nM in cell-free assays, highly selective for PI3K δ/γ than other protein kinases. Phase 3.	Angiogenesis	Duvelisib (IPI-145, INK1197)	http://www.selleckchem.com/products/ipi-145-ink1197.html	N/A
A11	9	S7291	Raf	TAK-632 is a potent pan-Raf inhibitor with IC50 of 8.3 nM and 1.4 nM for B-Raf(wt) and C-Raf in cell-free assays, respectively, showing less or no inhibition against other tested kinases.	MAPK	TAK-632	http://www.selleckchem.com/products/tak-632.html	N/A
A12	10	S7102	ATM/ATR	VE-822 is an ATR inhibitor with IC50 of 19 nM in HT29 cells.	PI3K/Akt/mTOR	VE-822	http://www.selleckchem.com/products/ve-822.html	N/A
A13	11	S7352	IκB/IKK	BAY 11-7085 is an irreversible inhibitor of TNFα-induced IκBα phosphorylation with IC50 of 10 μM.	NF-κB	Bay 11-7085	http://www.selleckchem.com/products/bay-11-7085.html	Bay 11-7083
A14	12	S7198	GSK-3	BIO is a specific inhibitor of GSK-3 with IC50 of 5 nM for GSK-3α/β in a cell-free assay, shows >16-fold selectivity over CDK5, also a pan-JAK inhibitor.	PI3K/Akt/mTOR	BIO	http://www.selleckchem.com/products/bio.html	GSK-3 Inhibitor IX, 6-bromoindirubin-3-oxime
A15	13	S4907	IκB/IKK	SC-514 is an orally active, ATP-competitive IKK-2 inhibitor with IC50 of 3-12 μM, blocks NF-κB-dependent gene expression, does not inhibit other IKK isoforms or other serine-threonine and tyrosine kinases.	NF-κB	SC-514	http://www.selleckchem.com/products/sc-514.html	N/A
A16	14	S7508	JNK	JNK inhibitor IX is a selective and potent JNK inhibitor with pIC50 of 6.5 and 6.7 for JNK2 and JNK3, respectively.	MAPK	JNK Inhibitor IX	http://www.selleckchem.com/products/jnk-inhibitor-ix.html	TCS JNK 5a
A17	15	S7093	PAK	IPA-3 is a selective non-ATP competitive Pak1 inhibitor with IC50 of 2.5 μM in a cell-free assay, no inhibition to group II PAKs (PAKs 4-6).	Cytoskeletal Signaling	IPA-3	https://www.selleckchem.com/products/ipa-3.html	N/A
A18	16	S3012	c-Kit,PDGFR,VEGFR	Pazopanib is a novel multi-target inhibitor of VEGFR1, VEGFR2, VEGFR3, PDGFR, FGFR, c-Kit and c-Fms with IC50 of 10 nM, 30 nM, 47 nM, 84 nM, 74 nM, 140 nM and 146 nM in cell-free assays, respectively.	Protein Tyrosine Kinase	Pazopanib	http://www.selleckchem.com/products/pazopanib.html	N/A
A19	17	S7136	ATM/ATR	CGK 733 is a potent and selective inhibitor of ATM/ATR with IC50 of ~200 nM.	DNA Damage	CGK 733	http://www.selleckchem.com/products/cgk-733.html	N/A
A20	18	S6005	p38 MAPK	VX-702 is a highly selective inhibitor of p38α MAPK, 14-fold higher potency against the p38α versus p38β. Phase 2.	MAPK	VX-702	http://www.selleckchem.com/products/VX-702.html	N/A
A21	19	S7018	PI3K	CZC24832 is the first selective PI3Kγ inhibitor with IC50 of 27 nM, with 10-fold selectivity over PI3Kβ and >100-fold selectivity over PI3Kα and PI3Kδ.	PI3K/Akt/mTOR	CZC24832	http://www.selleckchem.com/products/czc24832.html	N/A
A22	20	S7036	JAK	XL019 is a potent and selective JAK2 inhibitor with IC50 of 2.2 nM, exhibiting >50-fold selectivity over JAK1, JAK3 and TYK2. Phase 1.	JAK/STAT	XL019	http://www.selleckchem.com/products/xl019.html	N/A
B03	21	S1249	Aurora Kinase,CDK	JNJ-7706621 is pan-CDK inhibitor with the highest potency on CDK1/2 with IC50 of 9 nM/4 nM and showing >6-fold selectivity for CDK1/2 than CDK3/4/6 in cell-free assays. It also potently inhibits Aurora A/B and has no activity on Plk1 and Wee1.	Cell Cycle	JNJ-7706621	http://www.selleckchem.com/products/JNJ-7706621.html	N/A
B04	22	S7582	Histone Acetyltransferase	Anacardic Acid is a potent inhibitor of p300 and p300/CBP-associated factor histone acetyltranferases, which also has antibacterial activity, antimicrobial activity, prostaglandin synthase inhibition, and tyrosinase and lipoxygenase inhibition.	Epigenetics	Anacardic Acid	http://www.selleckchem.com/products/anacardic-acid.html	6-pentadecylsalicylic Acid
B05	23	S1352	PI3K	TG100-115 is a PI3Kγ/δ inhibitor with IC50 of 83 nM/235 nM, with little effect on PI3Kα/β. Phase 1/2.	PI3K/Akt/mTOR	TG100-115	http://www.selleckchem.com/products/TG100-115.html	N/A
B06	24	S7709	ERK	VX-11e is a potent, selective, and orally bioavailable ERK2 inhibitor with Ki of <2 nM, over 200-fold selective over other kinases tested.	MAPK	VX-11e	http://selleckchem.com/products/vx-11e.html	VTX-11e, Vertex-11e
B07	25	S1458	p38 MAPK	VX-745 is a potent and selective inhibitor of p38α with IC50 of 10 nM, 22-fold greater selectivity versus p38β and no inhibition to p38γ.	MAPK	VX-745	http://www.selleckchem.com/products/VX-745.html	N/A
B08	26	S7752	ERK	Pluripotin (SC1) is a dual inhibitor of extracellular signal-regulated kinase 1 (ERK1, MAPK3) and RasGAP. Maintains embryonic stem cell (ESC) self-renewal.	MAPK	SC1	http://selleckchem.com/products/pluripotin-sc1.html	N/A
B09	27	S1486	EGFR,HER2,VEGFR	AEE788 (NVP-AEE788) is a potent inhibitor of EGFR and HER2/ErbB2 with IC50 of 2 nM and 6 nM, less potent to VEGFR2/KDR, c-Abl, c-Src, and Flt-1, does not inhibit Ins-R, IGF-1R, PKCα and CDK1. Phase 1/2.	Protein Tyrosine Kinase	AEE788 (NVP-AEE788)	http://www.selleckchem.com/products/AEE788.html	N/A
B10	28	S7871	S6 Kinase	LJI308 is a potent, and pan-RSK (p90 ribosomal S6 kinase) inhibitor with IC50 of 6 nM, 4 nM, and 13 nM for RSK1, RSK2, and RSK3, respectively.	PI3K/Akt/mTOR	LJI308	http://selleckchem.com/products/lji308.html	N/A
B11	29	S1530	MEK	BIX02188 is a selective inhibitor of MEK5 with IC50 of 4.3 nM, also inhibits ERK5 catalytic activity with IC50 of 810 nM, and does not inhibit closely related kinases MEK1, MEK2, ERK2, and JNK2.	MAPK	BIX 02188	http://www.selleckchem.com/products/BIX-02188.html	N/A
B12	30	S7971	EGFR	AZD3759 is a potent, oral active, CNS-penetrant EGFR inhibitor with IC50 of 0.3 nM, 0.2 nM, and 0.2 nM for EGFR (WT), EGFR (L858R), and EGFR (exon 19Del), respectively. Phase 1.	Protein Tyrosine Kinase	AZD3759	http://selleckchem.com/products/azd3759.html	N/A
B13	31	S1582	PKA,S6 Kinase	H 89 2HCl is a potent PKA inhibitor with Ki of 48 nM in a cell-free assay, 10-fold selective for PKA than PKG,500-fold greater selectivity than PKC, MLCK, calmodulin kinase II and casein kinase I/II.	PI3K/Akt/mTOR	H 89 2HCl	http://www.selleckchem.com/products/H-89-dihydrochloride.html	N/A
B14	32	S8009	EGFR	AG-18 inhibits EGFR with IC50 of 35 μM.	Protein Tyrosine Kinase	AG-18	http://www.selleckchem.com/products/ag-18-tyrphostin-23.html	RG-50810
B15	33	S2161	Raf,VEGFR	RAF265 (CHIR-265) is a potent selective inhibitor of C-Raf/B-Raf/B-Raf V600E with IC50 of 3-60 nM, and exhibits potent inhibition on VEGFR2 phosphorylation with EC50 of 30 nM in cell-free assays. Phase 2.	MAPK	RAF265 (CHIR-265)	http://www.selleckchem.com/products/RAF265(CHIR-265).html	N/A
B16	34	S8040	mTOR	GDC-0349 is a potent and selective ATP-competitive inhibitor of mTOR with Ki of 3.8 nM, 790-fold inhibitory effect against PI3Kα and other 266 kinases. Phase 1.	PI3K/Akt/mTOR	GDC-0349	https://www.selleckchem.com/products/gdc-0349.html	RG7603
B17	35	S2198	Pim	SGI-1776 free base is a novel ATP competitive inhibitor of Pim1 with IC50 of 7 nM in a cell-free assay, 50- and 10-fold selective versus Pim2 and Pim3, also potent to Flt3 and haspin. Phase 1.	JAK/STAT	SGI-1776 free base	http://www.selleckchem.com/products/SGI-1776.html	N/A
B18	36	S8167	c-Met	AMG 337 is an oral, small molecule, ATP-competitive, highly selective inhibitor of the MET receptor.	Protein Tyrosine Kinase	AMG 337	http://selleckchem.com/products/amg-337.html	N/A
B19	37	S2219	JAK	Momelotinib (CYT387) is an ATP-competitive inhibitor of JAK1/JAK2 with IC50 of 11 nM/18 nM, ~10-fold selectivity versus JAK3. Phase 3.	JAK/STAT	Momelotinib (CYT387)	http://www.selleckchem.com/products/Cyt387.html	CYT 11387
B20	38	S7528	LRRK2	GNE-7915 is a highly potent, selective, and brain-penetrable leucine-rich repeat kinase 2 (LRRK2) inhibitor, with IC50 and Ki of 9 nM and 1 nM, respectively.	Autophagy	GNE-7915	http://www.selleckchem.com/products/gne-7915.html	N/A
B21	39	S2243	Bcr-Abl,DUB	Degrasyn (WP1130) is a selective deubiquitinase (DUB: USP5, UCH-L1, USP9x, USP14, and UCH37) inhibitor and also suppresses Bcr/Abl, also a JAK2 transducer (without affecting 20S proteasome) and activator of transcription (STAT).	Angiogenesis	Degrasyn (WP1130)	http://www.selleckchem.com/products/WP1130.html	N/A
B22	40	S7605	JAK	Filgotinib (GLPG0634) is a selective JAK1 inhibitor with IC50 of 10 nM, 28 nM, 810 nM, and 116 nM for JAK1, JAK2, JAK3, and TYK2, respectively. Phase 2.	JAK/STAT	Filgotinib (GLPG0634)	http://www.selleckchem.com/products/filgotinib.html	N/A
C03	41	S7195	ROCK	RKI-1447 is a potent inhibitor of ROCK1 and ROCK2, with IC50 of 14.5 nM and 6.2 nM, respectively, has anti-invasive and antitumor activities.	Cell Cycle	RKI-1447	http://www.selleckchem.com/products/rki-1447.html	N/A
C04	42	S7158	CDK	LY2835219 is a potent and selective inhibitor of CDK4 and CDK6 with IC50 of 2 nM and 10 nM in cell-free assays, respectively. Phase 3.	Cell Cycle	abemaciclib (LY2835219)	http://www.selleckchem.com/products/ly2835219.html	N/A
C05	43	S7317	AMPK	WZ4003 is a highly specific NUAK kinase inhibitor with IC50 of 20 nM and 100 nM for NUAK1 and NUAK2 in cell-base assays, respectively, without significant inhibition on 139 other kinases.	PI3K/Akt/mTOR	WZ4003	http://www.selleckchem.com/products/wz4003.html	N/A
C06	44	S7206	EGFR	CNX-2006 is a novel irreversible mutant-selective EGFR inhibitor with IC50 of < 20 nM, with very weak inhibition at wild-type EGFR.	Protein Tyrosine Kinase	CNX-2006	http://www.selleckchem.com/products/cnx-2006.html	N/A
C07	45	S7367	LRRK2	GNE-0877 is a highly potent and selective leucine-rich repeat kinase 2 (LRRK2) inhibitor with Ki of 0.7 nM.	Autophagy	GNE-0877	http://www.selleckchem.com/products/gne-0877.html	N/A
C08	46	S7269	Bcr-Abl	PD173955 is a potent Bcr-Abl inhibitor with IC50 of 1-2 nM, also inhibiting Src activity with IC50 of 22 nM.	Angiogenesis	PD173955	http://www.selleckchem.com/products/pd173955.html	N/A
C09	47	S7498	Others	DDR1-IN-1 is a potent and selective discoidin domain receptor 1 (DDR1) receptor tyrosine kinase inhibitor with IC50 of 105 nM, about 3-fold selectivity over DDR2.	Others	DDR1-IN-1	http://www.selleckchem.com/products/ddr1-in-1.html	N/A
C10	48	S7397	Raf	Sorafenib is a multikinase inhibitor of Raf-1, B-Raf and VEGFR-2 with IC50 of 6 nM, 22 nM and 90 nM in cell-free assays, respectively.	MAPK	Sorafenib	http://www.selleckchem.com/products/sorafenib.html	BAY 43-9006
C11	49	S7065	Aurora Kinase	MK-8745 is a potent and selective Aurora A inhibitor with IC50 of 0.6 nM, more than 450-fold selectivity for Aurora A over Aurora B.	Cell Cycle	MK-8745	http://www.selleckchem.com/products/mk-8745.html	N/A
C12	50	S7525	ERK	XMD8-92 is a potent and selective BMK1/ERK5 inhibitor with Kd of 80 nM.	MAPK	XMD8-92	http://www.selleckchem.com/products/xmd8-92.html	N/A
C13	51	S7153	c-Myc	10058-F4 is a c-Myc inhibitor that specificallly inhibits the c-Myc-Max interaction and prevents transactivation of c-Myc target gene expression.	Cell Cycle	10058-F4	https://www.selleckchem.com/products/10058-f4.html	N/A
C14	52	S2406	EGFR,mTOR	Chrysophanic acid (Chrysophanol), a natural anthraquinone isolated from Dianella longifolia, is a EGFR/mTOR pathway inhibitor.	Protein Tyrosine Kinase	Chrysophanic Acid	http://www.selleckchem.com/products/Chrysophanic-acid-Chrysophanol.html	Chrysophanol, NSC 37132, NSC 646567
C15	53	S7257	BTK	CNX-774 is an irreversible, orally active, and highly selective BTK inhibitor with IC50 of <1 nM.	Angiogenesis	CNX-774	http://www.selleckchem.com/products/cnx-774.html	N/A
C16	54	S2626	Chk	LY2603618 is a selective Chk1 inhibitor with potential anti-tumor activity in a cell-free assay. Phase 2.	Cell Cycle	LY2603618	http://www.selleckchem.com/products/LY2603618-IC-83.html	N/A
C17	55	S7318	AMPK	HTH-01-015 is a potent and selective NUAK1 inhibitor with IC50 of 100 nM, >100-fold selectivity over NUAK2.	PI3K/Akt/mTOR	HTH-01-015	http://www.selleckchem.com/products/hth-01-015.html	N/A
C18	56	S2672	FAK	PF-00562271 is the benzenesulfonate salt of PF-562271, which is a potent, ATP-competitive, reversible inhibitor of FAK with IC50 of 1.5 nM, ~10-fold less potent for Pyk2 than FAK and >100-fold selectivity against other protein kinases, except for some CDKs. Phase 1.	Angiogenesis	PF-00562271	http://www.selleckchem.com/products/pf-00562271.html	N/A
C19	57	S7368	LRRK2	GNE-9605 is a highly potent and selective leucine-rich repeat kinase 2 (LRRK2) inhibitor with Ki and IC50 of 2 nM and 19 nM, respectively.	Autophagy	GNE-9605	http://www.selleckchem.com/products/gne-9605.html	N/A
C20	58	S2688	CDK	R547 is a potent ATP-competitive inhibitor of CDK1/2/4 with Ki of 2 nM/3 nM/1 nM. It is less potent to CDK7 and GSK3α/β, while inactive to other kinases. Phase 1.	Cell Cycle	R547	http://www.selleckchem.com/products/r547.html	N/A
C21	59	S7319	Rho	EHop-016 is a specific Rac GTPase inhibitor with IC50 of 1.1 μM for Rac1 in MDA-MB-435 and MDA-MB-231 cells, equally potent inhibition for Rac3.	Cell Cycle	EHop-016	http://www.selleckchem.com/products/ehop-016.html	N/A
C22	60	S2718	Aurora Kinase	TAK-901 is a novel inhibitor of Aurora A/B with IC50 of 21 nM/15 nM. It is not a potent inhibitor of cellular JAK2, c-Src or Abl. Phase 1.	Cell Cycle	TAK-901	http://www.selleckchem.com/products/tak-901.html	N/A
D03	61	S1459	ROCK	Thiazovivin is a novel ROCK inhibitor with IC50 of 0.5 μM in a cell-free assay, promotes hESC survival after single-cell dissociation.	Cell Cycle	Thiazovivin	http://www.selleckchem.com/products/Thiazovivin.html	N/A
D04	62	S7877	BTK	ONO-4059 analogue is an analogue of ONO-4059, which is a highly potent and selective oral BTK inhibitor with IC50 of 23.9 nM. Phase 1.	Angiogenesis	ONO-4059 analogue	http://www.selleckchem.com/products/ono-4059.html	ONO-WG-307
D05	63	S1487	CDK	PHA-793887 is a novel and potent inhibitor of CDK2, CDK5 and CDK7 with IC50 of 8 nM, 5 nM and 10 nM. It is greater than 6-fold more selective for CDK2, 5, and 7 than CDK1, 4, and 9. Phase 1.	Cell Cycle	PHA-793887	http://www.selleckchem.com/products/PHA-793887.html	N/A
D06	64	S7980	PI3K	Vps34-IN1 is a potent and highly selective Vps34 inhibitor with IC50 of 25 nM invitro,which does not significantly inhibit the isoforms of class I as well as class II PI3Ks.	PI3K/Akt/mTOR	VPS34-IN1	http://selleckchem.com/products/vps34-in1.html	Vps34-IN-1
D07	65	S1561	TAM Receptor,c-Met	BMS-777607 is a Met-related inhibitor for c-Met, Axl, Ron and Tyro3 with IC50 of 3.9 nM, 1.1 nM, 1.8 nM and 4.3 nM in cell-free assays, 40-fold more selective for Met-related targets versus Lck, VEGFR-2, and TrkA/B, and more than 500-fold greater selectivity versus all other receptor and non receptor kinases. Phase 1/2.	Protein Tyrosine Kinase	BMS-777607	http://www.selleckchem.com/products/BMS-777607.html	N/A
D08	66	S8015	CSF-1R,Raf	CEP-32496 is a highly potent inhibitor of BRAF(V600E/WT) and c-Raf with Kd of 14 nM/36 nM and 39 nM, also potent to Abl-1, c-Kit, Ret, PDGFRβ and VEGFR2, respectively; insignificant affinity for MEK-1, MEK-2, ERK-1 and ERK-2. Phase 1/2.	MAPK	CEP-32496	http://www.selleckchem.com/products/cep-32496.html	N/A
D09	67	S1590	GSK-3	TWS119 is a GSK-3β inhibitor with IC50 of 30 nM in a cell-free assay; capable of inducing neuronal differentiation and may be useful to stem cell biology.	PI3K/Akt/mTOR	TWS119	http://www.selleckchem.com/products/TWS119.html	N/A
D10	68	S8041	MEK	Cobimetinib (GDC-0973, RG7420) is a potent and highly selective MEK1 inhibitor with IC50 of 4.2 nM. Phase 3.	MAPK	Cobimetinib (GDC-0973, RG7420)	http://www.selleckchem.com/products/cobimetinib-gdc-0973-rg7420.html	XL518
D11	69	S2162	JAK	AZD1480 is a novel ATP-competitive JAK2 inhibitor with IC50 of 0.26 nM in a cell-free assay, selectivity against JAK3 and Tyk2, and to a smaller extent against JAK1. Phase 1.	JAK/STAT	AZD1480	http://www.selleckchem.com/products/AZD1480.html	N/A
D12	70	S8195	JAK	Oclacitinib is a novel inhibitor of JAK family members with IC50 ranging from 10 to 99 nM and JAK1-dependent cytokines with IC50 ranging from 36 to 249 nM, which did not inhibit a panel of 38 non-JAK kinases.	JAK/STAT	Oclacitinib	http://selleckchem.com/products/oclacitinib-maleate.html	PF-03394197
D13	71	S2201	c-Met,VEGFR	BMS-794833 is a potent ATP competitive inhibitor of Met/VEGFR2 with IC50 of 1.7 nM/15 nM, also inhibits Ron, Axl and Flt3 with IC50 of <3 nM; a prodrug of BMS-817378. Phase 1.	Protein Tyrosine Kinase	BMS-794833	http://www.selleckchem.com/products/BMS-794833.html	BMS794833
D14	72	S7541	JAK	Decernotinib (VX-509) is a potent and selective JAK3 inhibitor with Ki of 2.5 nM, >4-fold selectivity over JAK1, JAK2, and TYK2, respectively. Phase 2/3.	JAK/STAT	Decernotinib (VX-509)	http://selleckchem.com/products/decernotinib-vx-509.html	N/A
D15	73	S2220	Raf	SB590885 is a potent B-Raf inhibitor with Ki of 0.16 nM in a cell-free assay, 11-fold greater selectivity for B-Raf over c-Raf, no inhibition to other human kinases.	MAPK	SB590885	http://www.selleckchem.com/products/SB590885.html	GSK2118436
D16	74	S7627	TGF-beta/Smad	LDN-214117 is a potent and selective BMP type I receptor kinase ALK2 inhibitor with IC50 of 24 nM.	TGF-beta/Smad	LDN-214117	http://www.selleckchem.com/products/ldn-214117.html	N/A
D17	75	S2247	PI3K	BKM120 (NVP-BKM120, Buparlisib) is a selective PI3K inhibitor of p110α/β/δ/γ with IC50 of 52 nM/166 nM/116 nM/262 nM in cell-free assays, respectively. Reduced potency against VPS34, mTOR, DNAPK, with little activity to PI4Kβ. Phase 2.	PI3K/Akt/mTOR	Buparlisib (BKM120, NVP-BKM120)	http://www.selleckchem.com/products/BKM-120.html	N/A
D18	76	S7722	GSK-3	Bikinin is an ATP-competitive Arabidopsis GSK-3 inhibitor, and acts as a strong activator of brassinosteroid (BR) signaling.	PI3K/Akt/mTOR	Bikinin	http://www.selleckchem.com/products/bikinin.html	N/A
D19	77	S1264	FGFR,VEGFR	PD173074 is a potent FGFR1 inhibitor with IC50 of ~25 nM and also inhibits VEGFR2 with IC50 of 100-200 nM in cell-free assays, ~1000-fold selective for FGFR1 than PDGFR and c-Src.	Angiogenesis	PD173074	http://www.selleckchem.com/products/PD-173074.html	N/A
D20	78	S7776	Akt	Akti-1/2 is a highly selective Akt1/Akt2 inhibitor with IC50 of 58 nM/210 nM, respectively, about 36-fold selectivity for Akt1 over Akt3.	PI3K/Akt/mTOR	Akti-1/2	http://www.selleck.cn/products/akti-1-2.html	N/A
D21	79	S1362	PLK	Rigosertib (ON-01910) is a non-ATP-competitive inhibitor of PLK1 with IC50 of 9 nM in a cell-free assay. It shows 30-fold greater selectivity against Plk2 and no activity to Plk3. Phase 3.	Cell Cycle	Rigosertib (ON-01910)	http://www.selleckchem.com/products/ON-01910.html	ON-01910
D22	80	S7886	mTOR	CC-223 is a potent, selective, and orally bioavailable mTOR inhibitor with IC50 of 16 nM, >200-fold selectivity over the related PI3K-α. Phase 1/2.	PI3K/Akt/mTOR	CC-223	http://selleckchem.com/products/cc-223.html	N/A
E03	81	S1494	p38 MAPK	LY2228820 is a novel and potent inhibitor of p38 MAPK with IC50 of 7 nM in a cell-free assay, does not alter p38 MAPK activation. Phase 1/2.	MAPK	LY2228820	http://www.selleckchem.com/products/LY2228820.html	N/A
E04	82	S2807	Raf	Dabrafenib (GSK2118436) is a mutant BRAFV600 specific inhibitor with IC50 of 0.8 nM in cell-free assays, with 4- and 6-fold less potency against B-Raf(wt) and c-Raf, respectively.	MAPK	Dabrafenib (GSK2118436)	http://www.selleckchem.com/products/dabrafenib-gsk2118436a.html	N/A
E05	83	S3056	Akt	Miltefosine inhibits PI3K/Akt activity with ED50 of 17.2 μM and 8.1 μM in carcinoma cell lines A431 and HeLa, first oral drug for Visceral leishmaniasis, effective against both promastigotes and amastigotes.	PI3K/Akt/mTOR	Miltefosine	http://selleckchem.com/products/miltefosine-hexadecylphosphocholine.html	N/A
E06	84	S2824	IκB/IKK	TPCA-1 is an inhibitor of IKK-2 with IC50 of 17.9 nM in a cell-free assay, inhibits NF-κB pathway, exhibits 22-fold selectivity over IKK-1.	NF-κB	TPCA-1	http://www.selleckchem.com/products/tpca-1.html	N/A
E07	85	S7306	AMPK	Dorsomorphin 2HCl is a potent, reversible, selective AMPK inhibitor with Ki of 109 nM in cell-free assays, exhibiting no significant inhibition of several structurally related kinases including ZAPK, SYK, PKCθ, PKA, and JAK3. Also inhibits type Ⅰ BMP receptor activity.	PI3K/Akt/mTOR	Dorsomorphin 2HCl	http://selleckchem.com/products/dorsomorphin-2hcl.html	BML-275,Compound C
E08	86	S2542	AMPK	Phenformin HCl is a hydrochloride salt of phenformin that is an anti-diabetic drug from the biguanide class.	PI3K/Akt/mTOR	Phenformin HCl	http://www.selleckchem.com/products/Phenformin-hydrochloride.html	N/A
E09	87	S8197	STAT	APTSTAT3-9R is a specific STAT3-binding peptide with addition of a cell-penetrating motif. The treatment of APTSTAT3-9R in various types of cancer cells blocks STAT3 phosphorylation and reduces expression of STAT targets.	JAK/STAT	APTSTAT3-9R	http://selleckchem.com/products/aptstat3-9r.html	N/A
E10	88	S2634	Bcr-Abl	DCC-2036 (Rebastinib) is a conformational control Bcr-Abl inhibitor for Abl1(WT) and Abl1(T315I) with IC50 of 0.8 nM and 4 nM, also inhibits SRC, LYN, FGR, HCK, KDR, FLT3, and Tie-2, and low activity to seen towards c-Kit. Phase 1.	Angiogenesis	Rebastinib (DCC-2036)	http://www.selleckchem.com/products/dcc-2036.html	N/A
E11	89	S2774	c-Met,FGFR,PDGFR	MK-2461 is a potent, multi-targeted inhibitor for c-Met(WT/mutants) with IC50 of 0.4-2.5 nM, less potent to Ron, Flt1; 8- to 30-fold greater selectivity of c-Met targets versus FGFR1, FGFR2, FGFR3, PDGFRβ, KDR, Flt3, Flt4, TrkA, and TrkB. Phase 1/2. .	Protein Tyrosine Kinase	MK-2461	http://www.selleckchem.com/products/mk-2461.html	N/A
E12	90	S2673	MEK	Trametinib (GSK1120212) is a highly specific and potent MEK1/2 inhibitor with IC50 of 0.92 nM/1.8 nM in cell-free assays, no inhibition of the kinase activities of c-Raf, B-Raf, ERK1/2.	MAPK	Trametinib (GSK1120212)	http://www.selleckchem.com/products/gsk1120212-(jtp-74057).html	GSK212
E13	91	S2882	IκB/IKK	IKK-16 (IKK Inhibitor VII) is a selective IκB kinase (IKK) inhibitor for IKK-2, IKK complex and IKK-1 with IC50 of 40 nM, 70 nM and 200 nM in cell-free assays, respectively.	NF-κB	IKK-16 (IKK Inhibitor VII)	http://www.selleckchem.com/products/ikk-16.html	N/A
E14	92	S2689	mTOR	WAY-600 is a potent, ATP-competitive and selective inhibitor of mTOR with IC50 of 9 nM; blocks mTORC1/P-S6K(T389) and mTORC2/P-AKT(S473) but not P-AKT(T308); selective for mTOR than PI3Kα (>100-fold) and PI3Kγ (>500-fold).	PI3K/Akt/mTOR	WAY-600	http://www.selleckchem.com/products/way-600.html	N/A
E15	93	S2808	Akt	Ipatasertib (GDC-0068) is a highly selective pan-Akt inhibitor targeting Akt1/2/3 with IC50 of 5 nM/18 nM/8 nM in cell-free assays, 620-fold selectivity over PKA. Phase 2.	PI3K/Akt/mTOR	Ipatasertib (GDC-0068)	http://www.selleckchem.com/products/gdc-0068.html	N/A
E16	94	S2719	Aurora Kinase	AMG 900 is a potent and highly selective pan-Aurora kinases inhibitor for Aurora A/B/C with IC50 of 5 nM/4 nM /1 nM. It is >10-fold selective for Aurora kinases than p38α, Tyk2, JNK2, Met and Tie2. Phase 1.	Cell Cycle	AMG-900	http://www.selleckchem.com/products/amg-900.html	N/A
E17	95	S2554	PKA,EGFR,PKC	Daphnetin, a natural coumarin derivative, is a protein kinase inhibitor, inhibits EGFR, PKA and PKC with IC50 of 7.67 μM, 9.33 μM and 25.01 μM, respectively, also known to exhibit anti-inflammatory and anti-oxidant activities.	DNA Damage	Daphnetin	http://selleckchem.com/products/Daphnetin.html	N/A
E18	96	S2742	CDK	PHA-767491 is a potent ATP-competitive dual Cdc7/CDK9 inhibitor with IC50 of 10 nM and 34 nM in cell-free assays, respectively.It displays ~20-fold selectivity against CDK1/2 and GSK3-β, 50-fold selectivity against MK2 and CDK5, 100-fold selectivity against PLK1 and CHK2.	Cell Cycle	PHA-767491	http://www.selleckchem.com/products/pha-767491.html	CAY10572
E19	97	S2692	c-RET,FLT3,JAK	TG101209 is a selective JAK2 inhibitor with IC50 of 6 nM, less potent to Flt3 and RET with IC50 of 25 nM and 17 nM in cell-free assays, ~30-fold selective for JAK2 than JAK3, sensitive to JAK2V617F and MPLW515L/K mutations.	JAK/STAT	TG101209	http://www.selleckchem.com/products/tg101209.html	N/A
E20	98	S2755	EGFR	Varlitinib is a selective and potent ErbB1(EGFR) and ErbB2(HER2) inhibitor with IC50 of 7 nM and 2 nM, respectively. Phase 2.	Protein Tyrosine Kinase	Varlitinib	http://www.selleckchem.com/products/arry334543.html	N/A
E21	99	S2743	Akt,mTOR,PI3K	PF-04691502 is an ATP-competitive PI3K(α/β/δ/γ)/mTOR dual inhibitor with Ki of 1.8 nM/2.1 nM/1.6 nM/1.9 nM and 16 nM in cell-free assays, little activity against either Vps34, AKT, PDK1, p70S6K, MEK, ERK, p38, or JNK. Phase 2.	PI3K/Akt/mTOR	PF-04691502	http://www.selleckchem.com/products/pf-04691502.html	N/A
E22	100	S2783	mTOR	AZD2014 is a novel mTOR inhibitor with IC50 of 2.8 nM in a cell-free assay; highly selective against multiple PI3K isoforms (α/β/γ/δ). Phase 2.	PI3K/Akt/mTOR	Vistusertib (AZD2014)	http://www.selleckchem.com/products/azd2014.html	N/A
F03	101	S1532	Chk	AZD7762 is a potent and selective inhibitor of Chk1 with IC50 of 5 nM in a cell-free assay. It is equally potent against Chk2 and less potent against CAM, Yes, Fyn, Lyn, Hck and Lck. Phase 1.	Cell Cycle	AZD7762	http://www.selleckchem.com/products/AZD7762.html	N/A
F04	102	S1169	PI3K	TGX-221 is a p110β-specific inhibitor with IC50 of 5 nM in a cell-free assay, 1000-fold more selective for p110β than p110α.	PI3K/Akt/mTOR	TGX-221	http://www.selleckchem.com/products/TGX-221.html	N/A
F05	103	S1568	MEK	PD318088 is a non-ATP competitive allosteric MEK1/2 inhibitor, binds simultaneously with ATP in a region of the MEK1 active site that is adjacent to the ATP-binding site.	MAPK	PD318088	http://www.selleckchem.com/products/PD318088.html	N/A
F06	104	S1558	Akt,S6 Kinase	AT7867 is a potent ATP-competitive inhibitor of Akt1/2/3 and p70S6K/PKA with IC50 of 32 nM/17 nM/47 nM and 85 nM/20 nM in cell-free assays, respectively; little activity outside the AGC kinase family.	PI3K/Akt/mTOR	AT7867	http://www.selleckchem.com/products/AT7867.html	N/A
F07	105	S1802	AMPK	AICAR (Acadesine) results in accumulation of ZMP, which mimics the stimulating effect of AMP on AMPK and AMPK kinase. Phase 3.	PI3K/Akt/mTOR	AICAR (Acadesine)	http://www.selleckchem.com/products/Acadesine.html	AICAR, AICA-riboside
F08	106	S2194	FLT3,Syk	R406 is a potent Syk inhibitor with IC50 of 41 nM in cell-free assays, strongly inhibits Syk but not Lyn, 5-fold less potent to Flt3. Phase 1.	Angiogenesis	R406	http://www.selleckchem.com/products/R406.html	N/A
F09	107	S2202	Bcr-Abl,Ephrin receptor,Raf,Src	NVP-BHG712 is a specific EphB4 inhibitor with ED50 of 25 nM that discriminates between VEGFR and EphB4 inhibition; also shows activity against c-Raf, c-Src and c-Abl with IC50 of 0.395 μM, 1.266 μM and 1.667 μM, respectively.	Protein Tyrosine Kinase	NVP-BHG712	http://www.selleckchem.com/products/NVP-BHG712.html	N/A
F10	108	S2214	JAK	AZ 960 is a novel ATP competitive JAK2 inhibitor with IC50 and Ki of <3 nM and 0.45 nM, 3-fold selectivity of AZ960 for JAK2 over JAK3.	JAK/STAT	AZ 960	http://www.selleckchem.com/products/AZ-960.html	N/A
F11	109	S2221	VEGFR	Apatinib is an orally bioavailable, selective VEGFR2 inhibitor with IC50 of 1 nM.	Protein Tyrosine Kinase	Apatinib	http://www.selleckchem.com/products/Apatinib-YN968D1.html	YN968D1
F12	110	S1102	MEK	U0126-EtOH is a highly selective inhibitor of MEK1/2 with IC50 of 0.07 μM/0.06 μM in cell-free assays, 100-fold higher affinity for ΔN3-S218E/S222D MEK than PD98059.	Others	U0126-EtOH	http://www.selleckchem.com/products/U0126.html	N/A
F13	111	S1266	mTOR	WYE-354 is a potent, specific and ATP-competitive inhibitor of mTOR with IC50 of 5 nM, blocks mTORC1/P-S6K(T389) and mTORC2/P-AKT(S473) not P-AKT(T308), selective for mTOR than PI3Kα (>100-fold) and PI3Kγ (>500-fold).	PI3K/Akt/mTOR	WYE-354	http://www.selleckchem.com/products/WYE-354.html	N/A
F14	112	S2216	HER2	Mubritinib (TAK-165) is a potent inhibitor of HER2/ErbB2 with IC50 of 6 nM in BT-474 cell; no activity to EGFR, FGFR, PDGFR, JAK1, Src and Blk in BT-474 cell line. Phase 1.	Protein Tyrosine Kinase	Mubritinib (TAK 165)	http://www.selleckchem.com/products/Mubritinib-TAK-165.html	TAK 165, TAK165
F15	113	S1363	c-Kit,PDGFR,VEGFR	Ki8751 is a potent and selective inhibitor of VEGFR2 with IC50 of 0.9 nM, >40-fold selective for VEGFR2 than c-Kit, PDGFRα and FGFR-2, little activity to EGFR, HGFR and InsR.	Protein Tyrosine Kinase	Ki8751	http://www.selleckchem.com/products/Ki8751.html	N/A
F16	114	S2158	Aurora Kinase,Bcr-Abl,FLT3	KW-2449 is a multiple-targeted inhibitor, mostly for Flt3 with IC50 of 6.6 nM, modestly potent to FGFR1, Bcr-Abl and Aurora A; little effect on PDGFRβ, IGF-1R, EGFR. Phase 1.	Angiogenesis	KW-2449	http://www.selleckchem.com/products/KW-2449.html	N/A
F17	115	S1462	PI3K	AZD6482 is a PI3Kβ inhibitor with IC50 of 10 nM, 8-, 87- and 109-fold more selective to PI3Kβ than PI3Kδ, PI3Kα and PI3Kγ in cell-free assays. Phase 1.	PI3K/Akt/mTOR	AZD6482	http://www.selleckchem.com/products/azd6482.html	N/A
F18	116	S2266	p38 MAPK	Asiatic acid is the aglycone of asiaticoside isolated from the plant Centella asiatica, commonly used in wound healing.	MAPK	Asiatic Acid	http://www.selleckchem.com/products/Asiatic-acid.html	N/A
F19	117	S1490	Bcr-Abl,FGFR,PDGFR,VEGFR	Ponatinib (AP24534) is a novel, potent multi-target inhibitor of Abl, PDGFRα, VEGFR2, FGFR1 and Src with IC50 of 0.37 nM, 1.1 nM, 1.5 nM, 2.2 nM and 5.4 nM in cell-free assays, respectively.	Angiogenesis	Ponatinib (AP24534)	http://www.selleckchem.com/products/AP24534.html	N/A
F20	118	S1111	c-Met,VEGFR	Foretinib (GSK1363089) is an ATP-competitive inhibitor of HGFR and VEGFR, mostly for Met and KDR with IC50 of 0.4 nM and 0.9 nM in cell-free assays. Less potent against Ron, Flt-1/3/4, Kit, PDGFRα/β and Tie-2, and little activity to FGFR1 and EGFR. Phase 2.	Others	Foretinib (GSK1363089)	http://www.selleckchem.com/products/XL880(GSK1363089,EXEL-2880).html	N/A
F21	119	S1533	Syk	R406 (free base) is a potent Syk inhibitor with IC50 of 41 nM in a cell-free assay, strongly inhibits Syk but not Lyn, 5-fold less potent to Flt3. Phase 1.	Angiogenesis	R406 (free base)	http://www.selleckchem.com/products/R406(free-base).html	N/A
F22	120	S4157	ATM/ATR,Autophagy	Chloroquine phosphate is a 4-aminoquinoline anti-malarial and anti-rheumatoid agent, also acting as an ATM activator.	PI3K/Akt/mTOR	Chloroquine Phosphate	http://selleckchem.com/products/chloroquine-phosphate.html	N/A
G03	121	S2636	PI3K	A66 is a potent and specific p110α inhibitor with IC50 of 32 nM in a cell-free assay, >100 fold selectivity for p110α over other class-I PI3K isoforms.	PI3K/Akt/mTOR	A66	http://www.selleckchem.com/products/a66.html	N/A
G04	122	S2635	Akt	CCT128930 is a potent, ATP-competitive and selective inhibitor of Akt2 with IC50 of 6 nM in a cell-free assay, 28-fold greater selectivity for Akt2 than the closely related PKA kinase.	PI3K/Akt/mTOR	CCT128930	http://www.selleckchem.com/products/cct128930.html	N/A
G05	123	S2696	mTOR,PI3K	Apitolisib (GDC-0980, RG7422) is a potent, class I PI3K inhibitor for PI3Kα/β/δ/γ with IC50 of 5 nM/27 nM/7 nM/14 nM in cell-free assays, respectively. Also a mTOR inhibitor with Ki of 17 nM in a cell-free assay, and highly selective versus other PIKK family kinases. Phase 2.	PI3K/Akt/mTOR	Apitolisib (GDC-0980, RG7422)	http://www.selleckchem.com/products/GDC-0980-RG7422.html	N/A
G06	124	S2679	CDK	Flavopiridol HCl competes with ATP to inhibit CDKs including CDK1, CDK2, CDK4 and CDK6 with IC50 of ~ 40 nM in cell-free assays. It is 7.5-fold more selective for CDK1/2/4/6 than CDK7. Flavopiridol is initially found to inhibit EGFR and PKA. Phase 1/2.	Cell Cycle	Flavopiridol HCl	http://www.selleckchem.com/products/flavopiridol-hydrochloride.html	N/A
G07	125	S2814	PI3K	Alpelisib (BYL719) is a potent and selective PI3Kα inhibitor with IC50 of 5 nM in a cell-free assay, and minimal effect on PI3Kβ/γ/δ. Phase 2.	PI3K/Akt/mTOR	Alpelisib (BYL719)	http://www.selleckchem.com/products/byl719.html	N/A
G08	126	S2720	Raf	ZM 336372 is a potent and selective c-Raf inhibitor with IC50 of 70 nM, 10-fold selectivity over B-RAF, no inhibition to PKA/B/C, AMPK, p70S6, etc.	MAPK	ZM 336372	http://www.selleckchem.com/products/zm-336372.html	N/A
G09	127	S2816	HER2	Tyrphostin AG 879 potently inhibits HER2/ErbB2 with IC50 of 1 μM, 100- and 500-fold higher selective to ErbB2 than PDGFR and EGFR.	Protein Tyrosine Kinase	Tyrphostin AG 879	http://www.selleckchem.com/products/tyrphostin-ag-879-ag-879.html	N/A
G10	128	S2759	HDAC,PI3K	CUDC-907 is a dual PI3K and HDAC inhibitor for PI3Kα and HDAC1/2/3/10 with IC50 of 19 nM and 1.7 nM/5 nM/1.8 nM/2.8 nM, respectively. Phase 1.	Cytoskeletal Signaling	CUDC-907	http://www.selleckchem.com/products/cudc-907.html	N/A
G11	129	S2622	DNA-PK,mTOR,PDGFR	PP-121 is a multi-targeted inhibitor of PDGFR, Hck, mTOR, VEGFR2, Src and Abl with IC50 of 2 nM, 8 nM, 10 nM, 12 nM, 14 nM and 18 nM, also inhibits DNA-PK with IC50 of 60 nM.	Protein Tyrosine Kinase	PP121	http://www.selleckchem.com/products/PP121.html	N/A
G12	130	S2784	EGFR,HER2	TAK-285 is a novel dual HER2 and EGFR(HER1) inhibitor with IC50 of 17 nM and 23 nM, >10-fold selectivity for HER1/2 than HER4, less potent to MEK1/5, c-Met, Aurora B, Lck, CSK etc. Phase 1.	Protein Tyrosine Kinase	TAK-285	http://www.selleckchem.com/products/tak-285.html	N/A
G13	131	S2661	mTOR	WYE-125132 (WYE-132) is a highly potent, ATP-competitive mTOR inhibitor with IC50 of 0.19 nM; highly selective for mTOR versus PI3Ks or PI3K-related kinases hSMG1 and ATR.	PI3K/Akt/mTOR	WYE-125132 (WYE-132)	http://www.selleckchem.com/products/wye-125132.html	N/A
G14	132	S2811	mTOR	INK 128 (MLN0128) is a potent and selective mTOR inhibitor with IC50 of 1 nM in cell-free assays; >200-fold less potent to class I PI3K isoforms, superior in blocking mTORC1/2 and sensitive to pro-invasion genes (vs Rapamycin). Phase 1.	PI3K/Akt/mTOR	INK 128 (MLN0128)	http://www.selleckchem.com/products/ink128.html	N/A
G15	133	S2768	CDK	Dinaciclib (SCH727965) is a novel and potent CDK inhibitor for CDK2, CDK5, CDK1 and CDK9 with IC50 of 1 nM, 1 nM, 3 nM and 4 nM in cell-free assays, respectively. It also blocks thymidine (dThd) DNA incorporation. Phase 3.	Cell Cycle	Dinaciclib (SCH727965)	http://www.selleckchem.com/products/dinaciclib-sch727965.html	N/A
G16	134	S2617	MEK	TAK-733 is a potent and selective MEK allosteric site inhibitor for MEK1 with IC50 of 3.2 nM, inactive to Abl1, AKT3, c-RAF, CamK1, CDK2, c-Met, etc. Phase 1.	MAPK	TAK-733	http://www.selleckchem.com/products/tak-733.html	N/A
G17	135	S2864	IκB/IKK	IMD-0354 is an IKKβ inhibitor and blocks IκBα phosphorylation in NF-κB pathway.	NF-κB	IMD 0354	http://www.selleckchem.com/products/imd-0354.html	N/A
G18	136	S2680	BTK	Ibrutinib (PCI-32765) is a potent and highly selective Brutons tyrosine kinase (Btk) inhibitor with IC50 of 0.5 nM in cell-free assays, modestly potent to Bmx, CSK, FGR, BRK, HCK, less potent to EGFR, Yes, ErbB2, JAK3, etc.	Angiogenesis	Ibrutinib (PCI-32765)	http://www.selleckchem.com/products/pci-32765.html	N/A
G19	137	S2624	mTOR	OSI-027 is a selective and potent dual inhibitor of mTORC1 and mTORC2 with IC50 of 22 nM and 65 nM in cell-free assays, and more than 100-fold selectivity observed for mTOR than PI3Kα, PI3Kβ, PI3Kγ or DNA-PK. Phase 1.	PI3K/Akt/mTOR	OSI-027	http://www.selleckchem.com/products/OSI027.html	N/A
G20	138	S2726	p38 MAPK	PH-797804 is a novel pyridinone inhibitor of p38α with IC50 of 26 nM in a cell-free assay; 4-fold more selective versus p38β and does not inhibit JNK2. Phase 2.	MAPK	PH-797804	http://www.selleckchem.com/products/ph-797804.html	N/A
G21	139	S2683	Chk	CHIR-124 is a novel and potent Chk1 inhibitor with IC50 of 0.3 nM in a cell-free assay. It shows 2,000-fold selectivity against Chk2, 500- to 5,000-fold less activity against CDK2/4 and Cdc2.	Cell Cycle	CHIR-124	http://www.selleckchem.com/products/chir-124.html	N/A
G22	140	S2745	GSK-3	CHIR-98014 is a potent GSK-3α/β inhibitor with IC50 of 0.65 nM/0.58 nM in cell-free assays, with the ability to distinguish GSK-3 from its closest homologs Cdc2 and ERK2.	PI3K/Akt/mTOR	CHIR-98014	http://www.selleckchem.com/products/chir-98014.html	N/A
H03	141	S2179	JAK	Gandotinib (LY2784544) is a potent JAK2 inhibitor with IC50 of 3 nM, effective in JAK2V617F, 8- and 20-fold selective versus JAK1 and JAK3. Phase 2.	JAK/STAT	Gandotinib (LY2784544)	http://www.selleckchem.com/products/LY2784544.html	N/A
H04	142	S1451	Aurora Kinase	Aurora A Inhibitor I is a novel, potent, and selective inhibitor of Aurora A with IC50 of 3.4 nM in a cell-free assay. It is 1000-fold more selective for Aurora A than Aurora B.	Cell Cycle	Aurora A Inhibitor I	http://www.selleckchem.com/products/Aurora-A-Inhibitor-I.html	N/A
H05	143	S2205	EGFR	OSI-420 is the active metabolite of Erlotinib (EGFR inhibitor with IC50 of 2 nM).	Protein Tyrosine Kinase	OSI-420	http://www.selleckchem.com/products/OSI-420-Desmethyl-Erlotinib,CP-473420.html	CP-473420
H06	144	S1556	Akt,PDK	PHT-427 is a dual Akt and PDPK1 inhibitor (high affinity binding for the PH domains of Akt and PDPK1) with Ki of 2.7 μM and 5.2 μM, respectively.	PI3K/Akt/mTOR	PHT-427	http://www.selleckchem.com/products/PHT-427.html	N/A
H07	145	S2226	PI3K	CAL-101 (Idelalisib, GS-1101) is a selective p110δ inhibitor with IC50 of 2.5 nM in cell-free assays; shown to have 40- to 300-fold greater selectivity for p110δ than p110α/β/γ, and 400- to 4000-fold more selectivity to p110δ than C2β, hVPS34, DNA-PK and mTOR.	PI3K/Akt/mTOR	Idelalisib (CAL-101, GS-1101)	http://www.selleckchem.com/products/CAL-101.html	CAL101
H08	146	S1531	MEK	BIX02189 is a selective inhibitor of MEK5 with IC50 of 1.5 nM, also inhibits ERK5 catalytic activity with IC50 of 59 nM in cell-free assays, and does not inhibit closely related kinases MEK1, MEK2, ERK2, and JNK2.	MAPK	BIX 02189	http://www.selleckchem.com/products/BIX-02189.html	N/A
H09	147	S1267	Raf	Vemurafenib (PLX4032, RG7204) is a novel and potent inhibitor of B-RafV600E with IC50 of 31 nM in cell-free assay.	MAPK	Vemurafenib (PLX4032, RG7204)	http://www.selleckchem.com/products/PLX-4032.html	RG7204
H10	148	S2163	S6 Kinase	PF-4708671 is a cell-permeable inhibitor of p70 ribosomal S6 kinase (S6K1 isoform) with Ki/IC50 of 20 nM/160 nM in cell-free assays, 400-fold greater selectivity for S6K1 than S6K2, and 4- and >20-fold selectivity for S6K1 than MSK1 and RSK1/2, respectively. First S6K1-specific inhibitor to be reported.	PI3K/Akt/mTOR	PF-4708671	http://www.selleckchem.com/products/pf-4708671.html	PF-04708671
H11	149	S1378	JAK	Ruxolitinib (INCB018424) is the first potent, selective, JAK1/2 inhibitor to enter the clinic with IC50 of 3.3 nM/2.8 nM in cell-free assays, >130-fold selectivity for JAK1/2 versus JAK3.	JAK/STAT	Ruxolitinib (INCB018424)	http://www.selleckchem.com/products/INCB18424.html	N/A
H12	150	S2310	Akt,MEK	Honokiol is the active principle of magnolia extract that inhibits Akt-phosphorylation and promotes ERK1/2 phosphorylation. Phase 3.	PI3K/Akt/mTOR	Honokiol	http://www.selleckchem.com/products/Honokiol.html	N/A
H13	151	S1470	FGFR,PDGFR,VEGFR	TSU-68 (SU6668, Orantinib) has greatest potency against PDGFR autophosphorylation with Ki of 8 nM in a cell-free assay, but also strongly inhibits Flk-1 and FGFR1 trans-phosphorylation, little activity against IGF-1R, Met, Src, Lck, Zap70, Abl and CDK2; does not inhibit EGFR. Phase 3.	Protein Tyrosine Kinase	Orantinib (TSU-68, SU6668)	http://www.selleckchem.com/products/TSU-68(SU6668).html	SU6668
H14	152	S2386	GSK-3	Indirubin is a potent cyclin-dependent kinases and GSK-3β inhibitor with IC50 of about 5 μM and 0.6 μM.	PI3K/Akt/mTOR	Indirubin	http://www.selleckchem.com/products/Indirubin.html	N/A
H15	153	S1523	mTOR,PI3K	Voxtalisib (SAR245409, XL765) Analogue is a dual inhibitor of mTOR/PI3K, mostly for p110γ with IC50 of 9 nM; also inhibits DNA-PK and mTOR. Phase 1/2.	PI3K/Akt/mTOR	Voxtalisib (SAR245409, XL765) Analogue	http://www.selleckchem.com/products/XL765(SAR245409).html#	N/A
H16	154	S1474	ROCK	GSK429286A is a selective inhibitor of ROCK1 and ROCK2 with IC50 of 14 nM and 63 nM, respectively.	Cell Cycle	GSK429286A	http://www.selleckchem.com/products/GSK429286A.html	N/A
H17	155	S1536	PDGFR	CP-673451 is a selective inhibitor of PDGFRα/β with IC50 of 10 nM/1 nM in cell-free assays, exhibits >450-fold selectivity over other angiogenic receptors, has antiangiogenic and antitumor activity.	Protein Tyrosine Kinase	CP-673451	http://www.selleckchem.com/products/CP-673451.html	CP673451
H18	156	S1573	Autophagy,ROCK	Fasudil (HA-1077) HCl is a potent inhibitor of ROCK-II, PKA, PKG, PKC, and MLCK with Ki of 0.33 μM, 1.6 μM, 1.6 μM, 3.3 μM and 36 μM in cell-free assays, respectively.	Cell Cycle	Fasudil (HA-1077) HCl	http://www.selleckchem.com/products/Fasudil-HCl(HA-1077).html	AT-877
H19	157	S1572	CDK	BS-181 HCl is a highly selective CDK7 inhibitor with IC50 of 21 nM. It is more than 40-fold selective for CDK7 than CDK1, 2, 4, 5, 6, or 9.	Cell Cycle	BS-181 HCl	http://www.selleckchem.com/products/BS-181.html	N/A
H20	158	S2192	EGFR,HER2	AZD8931 (Sapitinib) is a reversible, ATP competitive inhibitor of EGFR, ErbB2 and ErbB3 with IC50 of 4 nM, 3 nM and 4 nM in cell-free assays, more potent than Gefitinib or Lapatinib against NSCLC cell, 100-fold more selective for the ErbB family than MNK1 and Flt. Phase 2.	Protein Tyrosine Kinase	Sapitinib (AZD8931)	http://www.selleckchem.com/products/AZD8931.html	N/A
H21	159	S2014	CDK	BMS-265246 is a potent and selective CDK1/2 inhibitor with IC50 of 6 nM/9 nM in a cell-free assay. It is 25-fold more selective for CDK1/2 than CDK4.	Cell Cycle	BMS-265246	http://www.selleckchem.com/products/bms-265246.html	N/A
H22	160	S8019	Akt	AZD5363 potently inhibits all isoforms of Akt(Akt1/Akt2/Akt3) with IC50 of 3 nM/8 nM/8 nM in cell-free assays, similar to P70S6K/PKA and lower activity towards ROCK1/2. Phase 2.	PI3K/Akt/mTOR	AZD5363	http://www.selleckchem.com/products/azd5363.html	N/A
I03	161	S2625	Syk	Fostamatinib (R788), a prodrug of the active metabolite R406, is a Syk inhibitor with IC50 of 41 nM, strongly inhibits Syk but not Lyn, 5-fold less potent to Flt3. Phase 3.	Angiogenesis	Fostamatinib (R788)	http://www.selleckchem.com/products/R7935788-Fostamatinib.html	N/A
I04	162	S2845	VEGFR	Semaxanib (SU5416) is a potent and selective VEGFR(Flk-1/KDR) inhibitor with IC50 of 1.23 μM, 20-fold more selective for VEGFR than PDGFRβ, lack of activity against EGFR, InsR and FGFR. Phase 3.	Protein Tyrosine Kinase	Semaxanib (SU5416)	http://www.selleckchem.com/products/semaxanib-su5416.html	N/A
I05	163	S2703	ALK,IGF-1R	GSK1838705A is a potent IGF-1R inhibitor with IC50 of 2.0 nM, modestly potent to IR and ALK with IC50 of 1.6 nM and 0.5 nM, respectively, and little activity to other protein kinases.	Protein Tyrosine Kinase	GSK1838705A	http://www.selleckchem.com/products/gsk1838705a.html	N/A
I06	164	S2895	EGFR	Tyrphostin 9 is firstly designed as an EGFR inhibitor with IC50 of 460 μM, but is also found to be more potent to PDGFR with IC50 of 0.5 μM.	Protein Tyrosine Kinase	Tyrphostin 9	http://www.selleckchem.com/products/tyrphostin-9-sf-6847.html	Tyrphostin AG 17, Malonaben, NSC 242557, RG-50872
I07	165	S2770	Aurora Kinase	MK-5108 (VX-689) is a highly selective Aurora A inhibitor with IC50 of 0.064 nM in a cell-free assay and is 220- and 190-fold more selective for Aurora A than Aurora B/C, while it inhibits TrkA with less than 100-fold selectivity. Phase 1.	Cell Cycle	MK-5108 (VX-689)	http://www.selleckchem.com/products/mk-5108-vx-689.html	N/A
I08	166	S2621	CDK	AZD5438 is a potent inhibitor of CDK1/2/9 with IC50 of 16 nM/6 nM/20 nM in cell-free assays. It is less potent to CDK5/6 and also inhibits GSK3β. Phase 1.	Cell Cycle	AZD5438	http://www.selleckchem.com/products/AZD5438.html	N/A
I09	167	S2872	Raf	GW5074 is a potent and selective c-Raf inhibitor with IC50 of 9 nM, no effect on the activities of JNK1/2/3, MEK1, MKK6/7, CDK1/2, c-Src, p38 MAP, VEGFR2 or c-Fms is noted.	MAPK	GW5074	http://www.selleckchem.com/products/gw5074.html	N/A
I10	168	S2658	mTOR,PI3K	Omipalisib (GSK2126458, GSK458) is a highly selective and potent inhibitor of p110α/β/δ/γ, mTORC1/2 with Ki of 0.019 nM/0.13 nM/0.024 nM/0.06 nM and 0.18 nM/0.3 nM in cell-free assays, respectively. Phase 1.	PI3K/Akt/mTOR	Omipalisib (GSK2126458, GSK458)	http://www.selleckchem.com/products/gsk2126458.html	N/A
I11	169	S2904	Chk	PF-477736 is a selective, potent and ATP-competitive Chk1 inhibitor with Ki of 0.49 nM in a cell-free assay and also inhibits VEGFR2, Aurora-A, FGFR3, Flt3, Fms (CSF1R), Ret and Yes. It shows ~100-fold selectivity for Chk1 than Chk2. Phase 1.	Cell Cycle	PF-477736	http://www.selleckchem.com/products/pf-477736.html	PF-00477736
I12	170	S2681	PI3K	AS-604850 is a selective, ATP-competitive PI3Kγ inhibitor with IC50 of 250 nM, over 80-fold selectivity for PI3Kγ than PI3Kδ/β, and 18-fold more selective for PI3Kγ than PI3Kα.	PI3K/Akt/mTOR	AS-604850	http://www.selleckchem.com/products/as-604850.html	N/A
I13	171	S3026	Syk	Piceatannol, a natural stilbene, is a selective Syk inhibitor and ~10-fold selectivity versus Lyn.	Angiogenesis	Piceatannol	http://www.selleckchem.com/products/piceatannol.html	N/A
I14	172	S2697	AMPK	A-769662 is a potent, reversible AMPK activator with EC50 of 0.8 μM in cell-free assays, little effect on GPPase/FBPase activity.	PI3K/Akt/mTOR	A-769662	http://www.selleckchem.com/products/a-769662.html	N/A
I15	173	S7080	BTK	RN486 is a potent and selective BTK inhibitor with IC50 of 4 nM.	Angiogenesis	RN486	http://www.selleckchem.com/products/rn486.html	N/A
I16	174	S2727	EGFR	Dacomitinib (PF299804, PF299) is a potent, irreversible pan-ErbB inhibitor, mostly to EGFR with IC50 of 6 nM in a cell-free assay, effective against NSCLCs with EGFR or ERBB2 mutations (resistant to gefitinib) as well as those harboring the EGFR T790M mutation. Phase 2.	Protein Tyrosine Kinase	Dacomitinib (PF299804, PF299)	http://www.selleckchem.com/products/pf299804.html	N/A
I17	175	S7271	PAK	FRAX597 is a potent, ATP-competitive inhibitor of group I PAKs with IC50 of 8 nM, 13 nM, and 19 nM for PAK1, PAK2, and PAK3, respectively.	Cytoskeletal Signaling	FRAX597	http://www.selleckchem.com/products/frax597.html	N/A
I18	176	S2746	Raf	AZ628 is a new pan-Raf inhibitor for BRAF, BRAFV600E, and c-Raf-1 with IC50 of 105 nM, 34 nM and 29 nM in cell-free assays, also inhibits VEGFR2, DDR2, Lyn, Flt1, FMS, etc.	MAPK	AZ 628	http://www.selleckchem.com/products/az628.html	N/A
I19	177	S7422	CaMK	KN-62 is a potent and specific inhibitor of Ca2+/calmodulin-dependent protein kinase II (CaMKII) with Ki of 0.9 μM.	Others	KN-62	http://www.selleckchem.com/products/kn-62.html	N/A
I20	178	S2767	Autophagy,PI3K	3-Methyladenine (3-MA) is a selective PI3K inhibitor for Vps34 and PI3Kγ with IC50 of 25 μM and 60 μM in HeLa cells; blocks class I PI3K consistently, whereas suppression of class III PI3K is transient, and also blocks autophagosome formation.	PI3K/Akt/mTOR	3-Methyladenine (3-MA)	http://www.selleckchem.com/products/3-methyladenine.html	3-MA
I21	179	S2911	PKC	Go 6983 is a pan-PKC inhibitor against for PKCα, PKCβ, PKCγ and PKCδ with IC50 of 7 nM, 7 nM, 6 nM and 10 nM, respectively; less potent to PKCζ and inactive to PKCμ.	TGF-beta/Smad	Go 6983	http://www.selleckchem.com/products/go-6983.html	N/A
I22	180	S2791	PKC	Sotrastaurin is a potent and selective pan-PKC inhibitor, mostly for PKCθ with Ki of 0.22 nM in a cell-free assay; inactive to PKCζ. Phase 2.	TGF-beta/Smad	Sotrastaurin	http://www.selleckchem.com/products/sotrastaurin-aeb071.html	N/A
J03	181	S2227	PI3K	PIK-294 is a highly selective p110δ inhibitor with IC50 of 10 nM, 1000-, 49- and 16-fold less potent to PI3Kα/β/γ, respectively.	PI3K/Akt/mTOR	PIK-294	http://www.selleckchem.com/products/PIK-294.html	N/A
J04	182	S7544	JNK	Vacquinol-1 is an MKK4 activator, which rapidly and selectively induces glioma cell death.	MAPK	Vacquinol-1	http://selleckchem.com/products/vacquinol-1.html	NSC13316
J05	183	S1274	IκB/IKK,PDK	BX795 is a potent and specific PDK1 inhibitor with IC50 of 6 nM, 140- and 1600-fold more selective for PDK1 than PKA and PKC in cell-free assays, respectively. Meanwhile, in comparison to GSK3β more than 100-fold selectivity observed for PDK1.	PI3K/Akt/mTOR	BX-795	http://www.selleckchem.com/products/bx-795.html	N/A
J06	184	S7636	CDK	SU 9516 is a 3-substituted indolinone CDK inhibitor with IC50 of 22 nM, 40 nM, and 200 nM for CDK2, CDK1, and CDK4, respectively.	Cell Cycle	SU9516	http://www.selleckchem.com/products/su9516.html	N/A
J07	185	S1392	EGFR	Pelitinib (EKB-569) is a potent irreversible EGFR inhibitor with IC50 of 38.5 nM. Phase2.	Protein Tyrosine Kinase	Pelitinib (EKB-569)	http://www.selleckchem.com/products/Pelitinib.html	WAY-EKB 569
J08	186	S7725	CSF-1R	BLZ945 is an orally active, potent and selective CSF-1R inhibitor with IC50 of 1 nM, >1000-fold selective against its closest receptor tyrosine kinase homologs.	Protein Tyrosine Kinase	BLZ945	http://www.selleckchem.com/products/blz945.html	N/A
J09	187	S1524	CDK	AT7519 is a multi-CDK inhibitor for CDK1, 2, 4, 6 and 9 with IC50 of 10-210 nM. It is less potent to CDK3 and little active to CDK7. Phase 2.	Cell Cycle	AT7519	http://www.selleckchem.com/products/AT7519.html	N/A
J10	188	S7793	CDK	Purvalanol A is a potent, and cell-permeable CDK inhibitor with IC50 of 4 nM, 70 nM, 35 nM, and 850 nM for cdc2-cyclin B, cdk2-cyclin A, cdk2-cyclin E, and cdk4-cyclin D1, respectively.	Cell Cycle	Purvalanol A	http://www.selleckchem.com/products/purvalanol-a.html	N/A
J11	189	S1555	mTOR	AZD8055 is a novel ATP-competitive mTOR inhibitor with IC50 of 0.8 nM in MDA-MB-468 cells with excellent selectivity (∼1,000-fold) against PI3K isoforms and ATM/DNA-PK. Phase 1.	PI3K/Akt/mTOR	AZD8055	http://www.selleckchem.com/products/AZD8055.html	N/A
J12	190	S7898	AMPK	GSK621 is a specific and potent AMPK activator.	PI3K/Akt/mTOR	GSK621	http://www.selleckchem.com/products/gsk621.html	N/A
J13	191	S2111	EGFR,HER2	Lapatinib, used in the form of Lapatinib Ditosylate, is a potent EGFR and ErbB2 inhibitor with IC50 of 10.8 and 9.2 nM in cell-free assays, respectively.	Protein Tyrosine Kinase	Lapatinib	http://www.selleckchem.com/products/lapatinib.html	N/A
J14	192	S8002	PI3K	GSK2636771 is a potent, orally bioavailable, PI3Kβ-selective inhibitor, sensitive to PTEN null cell lines. Phase 1/2a.	PI3K/Akt/mTOR	GSK2636771	http://www.selleckchem.com/products/gsk2636771.html	N/A
J15	193	S2231	c-Kit,PDGFR,VEGFR	Telatinib is a potent inhibitor of VEGFR2/3, c-Kit and PDGFRα with IC50 of 6 nM/4 nM, 1 nM and 15 nM, respectively. Phase 2.	Protein Tyrosine Kinase	Telatinib	http://www.selleckchem.com/products/Telatinib-BAY-57-9352.html	N/A
J16	194	S8023	FLT3	TCS 359 is a potent FLT3 inhibitor with IC50 of 42 nM.	Angiogenesis	TCS 359	http://www.selleckchem.com/products/tcs-359.html	N/A
J17	195	S2391	Src,Sirtuin,PKC,PI3K	Quercetin, a natural flavonoid present in vegetables, fruit and wine, is a stimulator of recombinant SIRT1 and also a PI3K inhibitor with IC50 of 2.4-5.4 μM. Phase 4.	Epigenetics	Quercetin	http://www.selleckchem.com/products/Quercetin(Sophoretin).html	Meletin, Quercetine
J18	196	S8050	ATM/ATR,mTOR	ETP-46464 is a potent and selective inhibitor of ATR with IC50 of 25 nM.	PI3K/Akt/mTOR	ETP-46464	http://www.selleckchem.com/products/etp-46464.html	N/A
J19	197	S1003	CSF-1R,PDGFR,VEGFR	Linifanib (ABT-869) is a novel, potent ATP-competitive VEGFR/PDGFR inhibitor for KDR, CSF-1R, Flt-1/3 and PDGFRβ with IC50 of 4 nM, 3 nM, 3 nM/4 nM and 66 nM respectively, mostly effective in mutant kinase-dependent cancer cells (i.e. FLT3). Phase 3.	Protein Tyrosine Kinase	Linifanib (ABT-869)	http://www.selleckchem.com/products/ABT-869.html	AL-39324
J20	198	S8294	EGFR	Olmutinib is a novel third-generation epidermal growth factor receptor (EGFR) mutation-specific tyrosine kinase inhibitor (TKI). Also a potent inhibitor of Bruton's tyrosine kinase.	Protein Tyrosine Kinase	Olmutinib (HM61713, BI 1482694)	http://selleckchem.com/products/olmutinib-hm61713-bi-1482694.html	BI 1482694, HM61713, HM71224
J21	199	S1017	VEGFR	Cediranib (AZD2171) is a highly potent VEGFR(KDR) inhibitor with IC50 of <1 nM, also inhibits Flt1/4 with IC50 of 5 nM/≤3 nM, similar activity against c-Kit and PDGFRβ, 36-, 110-fold and >1000-fold selective more for VEGFR than PDGFR-α, CSF-1R and Flt3 in HUVEC cells. Phase 3.	Protein Tyrosine Kinase	Cediranib (AZD2171)	http://www.selleckchem.com/products/Cediranib.html	Recentin
J22	200	S7545	FLT3	G-749 is a novel and potent FLT3 inhibitor with IC50 of 0.4 nM, 0.6 nM and 1 nM for FLT3 (WT), FLT3 (D835Y), and Mer, respectively, showing lower potency against other tyrosine kinases.	Angiogenesis	G-749	http://www.selleckchem.com/products/g-749.html	N/A
K03	201	S7106	ALK	AZD3463 is a novel orally bioavailable ALK inhibitor with Ki of 0.75 nM, which also inhibits IGF1R with equivalent potency.	Protein Tyrosine Kinase	AZD3463	http://www.selleckchem.com/products/azd3463.html	N/A
K04	202	S2682	PI3K	CAY10505 is dehydroxyl of AS-252424, which is a PI3Kγ inhibitor with IC50 of 33 nM.	PI3K/Akt/mTOR	CAY10505	http://selleckchem.com/products/cay10505.html	N/A
K05	203	S7167	FGFR	SSR128129E is an orally-active and allosteric FGFR1 inhibitor with IC50 of 1.9 μM, while not affecting other related RTKs.	Angiogenesis	SSR128129E	http://www.selleckchem.com/products/ssr128129e.html	SSR
K06	204	S2699	mTOR,PI3K	CH5132799 inhibits class I PI3Ks, particularly PI3Kα with IC50 of 14 nM; less potent to PI3Kβδγ, while sensitive in PIK3CA mutations cell lines. Phase 1.	PI3K/Akt/mTOR	CH5132799	http://www.selleckchem.com/products/ch5132799.html	N/A
K07	205	S7208	PKC	GF109203X is a potent PKC inhibitor with IC50 of 20 nM, 17 nM, 16 nM, and 20 nM for PKCα, PKCβI, PKCβII, and PKCγ in cell-free assays, respectively, showing more than 3000-fold selectivity for PKC as compared to EGFR, PDGFR and insulin receptor.	TGF-beta/Smad	Bisindolylmaleimide I (GF109203X)	http://www.selleckchem.com/products/gf109203x.html	GO 6850
K08	206	S2728	EGFR	AG-1478 (Tyrphostin AG-1478) is a selective EGFR inhibitor with IC50 of 3 nM in cell-free assays, almost no activity on HER2-Neu, PDGFR, Trk, Bcr-Abl and InsR.	Protein Tyrosine Kinase	AG-1478 (Tyrphostin AG-1478)	http://www.selleckchem.com/products/ag-1478-tyrphostin-ag-1478.html	Tyrphostin AG-1478
K09	207	S7320	CDK	TG003 is a potent and ATP-competitive Cdc2-like kinase (Clk) inhibitor with IC50 of 20 nM, 200 nM, and 15 nM for Clk1, Clk2, and Clk4, respectively. No inhibitory effect on Clk3, SRPK1, SRPK2, or PKC.	Cell Cycle	TG003	http://www.selleckchem.com/products/tg003.html	N/A
K10	208	S2747	c-Met	AMG 458 is a potent c-Met inhibitor with Ki of 1.2 nM, ~350-fold selectivity for c-Met than VEGFR2 in cells.	Protein Tyrosine Kinase	AMG-458	http://www.selleckchem.com/products/amg458.html	N/A
K11	209	S3600	ATM/ATR	Schisandrin B is the most abundant dibenzocyclooctadiene lignan present in the traditional Chinese medicinal herb Schisandra chinensis (Turcz.) Baill.	PI3K/Akt/mTOR	Schisandrin B (Sch B)	http://selleckchem.com/products/schisandrin-b.html	N/A
K12	210	S2796	JAK	WP1066 is a novel inhibitor of JAK2 and STAT3 with IC50 of 2.30 μM and 2.43 μM in HEL cells; shows activity to JAK2, STAT3, STAT5, and ERK1/2 not JAK1 and JAK3. Phase 1.	JAK/STAT	WP1066	http://www.selleckchem.com/products/wp1066.html	N/A
K13	211	S7003	PDGFR,VEGFR,FLT3,c-Kit	AZD2932 is a potent and mutil-targeted protein tyrosine kinase inhibitor with IC50 of 8 nM, 4 nM, 7 nM, and 9 nM for VEGFR-2, PDGFRβ, Flt-3, and c-Kit, respectively.	Protein Tyrosine Kinase	AZD2932	http://www.selleckchem.com/products/azd2932.html	N/A
K14	212	S2817	ATM/ATR,mTOR	Torin 2 is a potent and selective mTOR inhibitor with IC50 of 0.25 nM in p53−/− MEFs cell line; 800-fold greater selectivity for mTOR than PI3K and improved pharmacokinetic properties. Inhibition of ATM/ATR/DNA-PK with EC50 of 28 nM/35 nM/118 nM,in PC3 cell lines respectively.	PI3K/Akt/mTOR	Torin 2	http://www.selleckchem.com/products/torin-2.html	N/A
K15	213	S7041	Pim	CX-6258 HCl is a potent, orally efficacious pan-Pim kinase inhibitor with IC50 of 5 nM, 25 nM and 16 nM for Pim1, Pim2, and Pim3, respectively.	JAK/STAT	CX-6258 HCl	http://www.selleckchem.com/products/CX-6258.html	N/A
K16	214	S2897	VEGFR	ZM 306416 is a VEGFR (Flt and KDR) inhibitor for VEGFR1 with IC50 of 0.33 μM, but also found to inhibit EGFR with IC50 of <10 nM.	Protein Tyrosine Kinase	ZM 306416	http://www.selleckchem.com/products/zm-306416.html	N/A
K17	215	S7114	CDK	NU6027 is a potent ATR/CDK inhibitor, inhibits CDK1/2, ATR and DNA-PK with Ki of 2.5 μM/1.3 μM, 0.4 μM and 2.2 μM, enter cells more readily than the 6-aminopurine-based inhibitors.	Cell Cycle	NU6027	http://www.selleckchem.com/products/nu6027.html	N/A
K18	216	S2670	Akt,CDK,PKA	A-674563 is an Akt1 inhibitor with Ki of 11 nM in cell-free assays, modest potent to PKA and >30-fold selective for Akt1 over PKC.	PI3K/Akt/mTOR	A-674563	http://www.selleckchem.com/products/a-674563.html	N/A
K19	217	S7209	Others	GSK650394 is a serum- and glucocorticoid-regulated kinase-1 inhibitor with IC50 of 62 nM and 103 nM for SGK1 and SGK2, respectively.	Others	GSK650394	http://www.selleckchem.com/products/gsk650394.html	N/A
K20	218	S2700	Src	KX2-391, the first clinical Src inhibitor (peptidomimetic class) that targets the peptide substrate site of Src, with GI50 of 9-60 nM in cancer cell lines. Phase 2.	Angiogenesis	KX2-391	http://www.selleckchem.com/products/kx2-391.html	N/A
K21	219	S7284	EGFR	Rociletinib (CO-1686, AVL-301) is an irreversible, mutant-selective EGFR inhibitor with Ki of 21.5 nM and 303.3 nM for EGFRL858R/T790M and EGFRWT in cell-free assays, respectively. Phase 2.	Protein Tyrosine Kinase	Rociletinib (CO-1686, AVL-301)	http://www.selleckchem.com/products/co-1686.html	CNX-419, AVL-301
K22	220	S2729	GSK-3	SB415286 is a potent GSK3α inhibitor with IC50/Ki of 78 nM/31 nM with equally effective inhibition of GSK-3β.	PI3K/Akt/mTOR	SB415286	http://www.selleckchem.com/products/sb-415286.html	N/A
L03	221	S1066	MEK	SL327 is a selective inhibitor for MEK1/2 with IC50 of 0.18 μM/ 0.22 μM, no activity towards Erk1, MKK3, MKK4, c-JUN, PKC, PKA, or CamKII;capable of transport through the blood-brain barrier.	Others	SL-327	http://www.selleckchem.com/products/SL327.html	N/A
L04	222	S7813	PI3K	AMG319 is a potent and selective PI3Kδ inhibitor with IC50 of 18 nM, >47-fold selectivity over other PI3Ks. Phase 2.	PI3K/Akt/mTOR	AMG319	http://www.selleckchem.com/products/amg319.html	N/A
L05	223	S1080	c-Met	SU11274 is a selective Met inhibitor with IC50 of 10 nM in cell-free assays, no effects on PGDFRβ, EGFR or Tie2.	Neuronal Signaling	SU11274	http://www.selleckchem.com/products/SU11274.html	PKI-SU11274
L06	224	S7928	Others	DASA-58 is a specific and potent Pyruvate kinase M2 (PKM2) activator.	Others	DASA-58	http://www.selleckchem.com/products/dasa-58.html	N/A
L07	225	S1101	c-Kit,VEGFR	Vatalanib (PTK787) 2HCl is an inhibitor of VEGFR2/KDR with IC50 of 37 nM in a cell-free assay, less potent against VEGFR1/Flt-1, 18-fold against VEGFR3/Flt-4. Phase 3.	Others	Vatalanib (PTK787) 2HCl	http://www.selleckchem.com/products/Vatalanib,Dihydrochloride-Salt.html	ZK222584
L08	226	S8003	IGF-1R	PQ401 inhibits autophosphorylation of IGF-1R domain with IC50 of <1 μM.	Protein Tyrosine Kinase	PQ 401	http://www.selleckchem.com/products/pq-401.html	N/A
L09	227	S1134	Aurora Kinase,Bcr-Abl,JAK	AT9283 is a potent JAK2/3 inhibitor with IC50 of 1.2 nM/1.1 nM in cell-free assays; also potent to Aurora A/B, Abl(T315I). Phase 2.	Others	AT9283	http://www.selleckchem.com/products/AT9283.html	N/A
L10	228	S8024	c-Kit,FGFR,PDGFR	Tyrphostin AG 1296 is an inhibitor of PDGFR with IC50 of 0.3-0.5 μM, no activity to EGFR.	Protein Tyrosine Kinase	Tyrphostin AG 1296	http://www.selleckchem.com/products/tyrphostin-ag-1296-ag-1296.html	N/A
L11	229	S1164	VEGFR	Lenvatinib (E7080) is a multi-target inhibitor, mostly for VEGFR2(KDR)/VEGFR3(Flt-4) with IC50 of 4 nM/5.2 nM, less potent against VEGFR1/Flt-1, ~10-fold more selective for VEGFR2/3 against FGFR1, PDGFRα/β in cell-free assays. Phase 3.	Protein Tyrosine Kinase	Lenvatinib (E7080)	http://www.selleckchem.com/products/E7080.html	N/A
L12	230	S8054	ALK	ASP3026 is a novel and selective inhibitor for ALK with IC50 of 3.5 nM. Phase 1.	Protein Tyrosine Kinase	ASP3026	http://selleckchem.com/products/asp3026.html	N/A
L13	231	S1179	EGFR	WZ8040 is a novel mutant-selective irreversible EGFRT790M inhibitor, does not inhibit ERBB2 phosphorylation (T798I).	Protein Tyrosine Kinase	WZ8040	http://www.selleckchem.com/products/WZ8040.html	N/A
L14	232	S8319	Trk receptor	7,8-Dihydroxyflavone acts as a potent and selective small-molecule agonist of the TrkB receptor (Kd ≈ 320 nM), the main signaling receptor of brain-derived neurotrophic factor (BDNF).	Protein Tyrosine Kinase	7,8-Dihydroxyflavone	http://selleckchem.com/products/7-8-dihydroxyflavone.html	7,8-DHF
L15	233	S1005	c-Kit,PDGFR,VEGFR	Axitinib is a multi-target inhibitor of VEGFR1, VEGFR2, VEGFR3, PDGFRβ and c-Kit with IC50 of 0.1 nM, 0.2 nM, 0.1-0.3 nM, 1.6 nM and 1.7 nM in Porcine aorta endothelial cells, respectively.	Protein Tyrosine Kinase	Axitinib	http://www.selleckchem.com/products/Axitinib.html	AG 013736
L16	234	S7563	Akt,S6 Kinase,ROCK,PKA	AT13148 is an oral, ATP-competitive, multi-AGC kinase inhibitor with IC50 of 38 nM/402 nM/50 nM, 8 nM, 3 nM, and 6 nM/4 nM for Akt1/2/3, p70S6K, PKA, and ROCKI/II, respectively. Phase 1.	PI3K/Akt/mTOR	AT13148	http://www.selleckchem.com/products/at13148.html	N/A
L17	235	S1018	c-Kit,FGFR,FLT3,PDGFR,VEGFR	Dovitinib (TKI258, CHIR258) is a multitargeted RTK inhibitor, mostly for class III (FLT3/c-Kit) with IC50 of 1 nM/2 nM, also potent to class IV (FGFR1/3) and class V (VEGFR1-4) RTKs with IC50 of 8-13 nM, less potent to InsR, EGFR, c-Met, EphA2, Tie2, IGF-1R and HER2 in cell-free assays. Phase 4.	Angiogenesis	Dovitinib (TKI-258, CHIR-258)	http://www.selleckchem.com/products/CHIR-258.html	CHIR-258
L18	236	S7644	FAK	PF-431396 is a dual PYK2/FAK inhibitor with IC50 of 11 nM and 2 nM, respectively.	Angiogenesis	PF-431396	http://www.selleckchem.com/products/pf-431396.html	N/A
L19	237	S1033	Bcr-Abl	Nilotinib (AMN-107) is a Bcr-Abl inhibitor with IC50 less than 30 nM in Murine myeloid progenitor cells.	Angiogenesis	Nilotinib (AMN-107)	http://www.selleckchem.com/products/Nilotinib.html	Tasigna
L20	238	S7741	p38 MAPK	SB239063 is a potent and selective p38 MAPKα/β inhibitor with IC50 of 44 nM, showing no activity against the γ- and δ-kinase isoforms.	MAPK	SB239063	http://www.selleckchem.com/products/sb239063.html	N/A
L21	239	S1044	mTOR	Temsirolimus (CCI-779, NSC 683864) is a specific mTOR inhibitor with IC50 of 1.76 μM in a cell-free assay.	Neuronal Signaling	Temsirolimus (CCI-779, NSC 683864)	http://www.selleckchem.com/products/Temsirolimus.html	N/A
L22	240	S7847	VEGFR	SGI-7079 ,a novel selective Axl inhibitor, inhibits tumor growth in a dose dependent manner and is a potential therapeutic target for overcoming EGFR inhibitor resistance.	Protein Tyrosine Kinase	SGI-7079	http://selleckchem.com/products/sgi-7079.html	N/A
M03	241	S7007	MEK	Binimetinib (MEK162, ARRY-162, ARRY-438162) is a potent inhibitor of MEK1/2 with IC50 of 12 nM in a cell-free assay. Phase 3.	MAPK	Binimetinib (MEK162, ARRY-162, ARRY-438162)	http://www.selleckchem.com/products/mek162.html	N/A
M04	242	S2867	EGFR,JAK	WHI-P154 is a potent JAK3 inhibitor with IC50 of 1.8 μM, no activity against JAK1 or JAK2, also inhibits EGFR, Src, Abl, VEGFR and MAPK, prevents Stat3, but not Stat5 phosphorylation.	JAK/STAT	WHI-P154	http://www.selleckchem.com/products/whi-p154.html	N/A
M05	243	S7050	ATM/ATR	AZ20 is a novel potent and selective inhibitor of ATR kinase with IC50 of 5 nM in a cell-free assay, 8-fold selectivity over mTOR.	PI3K/Akt/mTOR	AZ20	http://www.selleckchem.com/products/az20.html	N/A
M06	244	S2899	Bcr-Abl	GNF-2 is a highly selective non-ATP competitive inhibitor of Bcr-Abl, shows no activity to Flt3-ITD, Tel-PDGFR, TPR-MET and Tel-JAK1 transformed tumor cells.	Angiogenesis	GNF-2	http://www.selleckchem.com/products/gnf-2.html	N/A
M07	245	S7087	PDK	GSK2334470 is a novel PDK1 inhibitor with IC50 of ~10 nM in a cell-free assay, with no activity at other close related AGC-kinases.	PI3K/Akt/mTOR	GSK2334470	http://www.selleckchem.com/products/gsk2334470.html	N/A
M08	246	S2671	PI3K	AS-252424 is a novel, potent PI3Kγ inhibitor with IC50 of 30 nM in a cell-free assay with 30-fold selectivity for PI3Kγ than PI3Kα, and low inhibitory activity towards PI3Kδ/β.	PI3K/Akt/mTOR	AS-252424	http://www.selleckchem.com/products/as-252424.html	N/A
M09	247	S7121	Raf	MLN2480 is an oral, selective pan-Raf kinase inhibitor in chinical trials.	MAPK	MLN2480	http://selleckchem.com/products/mln2480.html	BIIB-024
M10	248	S2686	JAK	NVP-BSK805 2HCl is a potent and selective ATP-competitive JAK2 inhibitor with IC50 of 0.5 nM,>20-fold selectivity towards JAK1, JAK3 and TYK2.	JAK/STAT	NVP-BSK805 2HCl	http://www.selleckchem.com/products/nvp-bsk805.html	N/A
M11	249	S7214	p38 MAPK	Skepinone-L is a selective p38α-MAPK inhibitor with IC50 of 5 nM.	MAPK	Skepinone-L	http://www.selleckchem.com/products/skepinone-l.html	N/A
M12	250	S2730	PDGFR	Crenolanib (CP-868596) is a potent and selective inhibitor of PDGFRα/β with Kd of 2.1 nM/3.2 nM in CHO cells, also potently inhibits FLT3, sensitive to D842V mutation not V561D mutation, >100-fold more selective for PDGFR than c-Kit, VEGFR-2, TIE-2, FGFR-2, EGFR, erbB2, and Src.	Protein Tyrosine Kinase	Crenolanib (CP-868596)	http://www.selleckchem.com/products/crenolanib-cp-868596.html	N/A
M13	251	S7289	Others	PFK15 is a potent and selective 6-phosphofructo-2-kinase (PFKFB3) inhibitor with IC50 of 207 nM.	Others	PFK15	http://www.selleckchem.com/products/pfk15.html	PFK-015
M14	252	S2751	CDK	Milciclib (PHA-848125) is a potent, ATP-competitive CDK inhibitor for CDK2 with IC50 of 45 nM. It is >3-fold more selective for CDK2 than CDK1, 2, 4, 5, and 7. Phase 2.	Cell Cycle	Milciclib (PHA-848125)	http://www.selleckchem.com/products/pha-848125.html	N/A
M15	253	S2922	EGFR	Icotinib is a potent and specific EGFR inhibitor with IC50 of 5 nM, including the EGFR, EGFR(L858R), EGFR(L861Q), EGFR(T790M) and EGFR(T790M, L858R).	Protein Tyrosine Kinase	Icotinib	http://www.selleckchem.com/products/icotinib.html	BPI-2009H
M16	254	S2806	JAK	CEP33779 is a selective JAK2 inhibitor with IC50 of 1.8 nM, >40- and >800-fold versus JAK1 and TYK2.	JAK/STAT	CEP-33779	http://www.selleckchem.com/products/cep33779.html	N/A
M17	255	S4901	JNK	JNK-IN-8 is the first irreversible JNK inhibitor for JNK1, JNK2 and JNK4 with IC50 of 4.7 nM, 18.7 nM and 1 nM, >10-fold selectivity against MNK2, Fms and no inhibition to c-Kit, Met, PDGFRβin A375 cell line.	MAPK	JNK-IN-8	http://www.selleckchem.com/products/jnk-in-8.html	N/A
M18	256	S2823	GSK-3	Tideglusib is an irreversible, non ATP-competitive GSK-3β inhibitor with IC50 of 60 nM in a cell-free assay; fails to inhibit kinases with a Cys homologous to Cys-199 located in the active site. Phase 2.	PI3K/Akt/mTOR	Tideglusib	http://selleckchem.com/products/tideglusib.html	N/A
M19	257	S7091	mTOR	Zotarolimus (ABT-578) is an analogue of rapamycin, and inhibits FKBP-12 binding with IC50 of 2.8 nM.	PI3K/Akt/mTOR	Zotarolimus(ABT-578)	http://www.selleckchem.com/products/zotarolimus-abt-578.html	N/A
M20	258	S2902	JAK	S-Ruxolitinib is the chirality of INCB018424, which is the first potent, selective, JAK1/2 inhibitor to enter the clinic with IC50 of 3.3 nM/2.8 nM, >130-fold selectivity for JAK1/2 versus JAK3. Phase 3.	JAK/STAT	S-Ruxolitinib (INCB018424)	http://www.selleckchem.com/products/s-ruxolitinib.html	N/A
M21	259	S7127	Akt	TIC10 Analogue is an analogue of TIC10, which inactivates Akt and ERK to induce TRAIL through Foxo3a, possesses superior drug properties: delivery across the blood-brain barrier, superior stability and improved pharmacokinetics. Phase 1/2.	PI3K/Akt/mTOR	TIC10 Analogue	http://www.selleckchem.com/products/tic10.html	TRAIL-inducing Compound 10
M22	260	S1234	IGF-1R	AG-1024 (Tyrphostin) inhibits IGF-1R autophosphorylation with IC50 of 7 μM, is less potent to IR with IC50 of 57 μM and specifically distinguishes between InsR and IGF-1R (as compared to other tyrphostins).	Protein Tyrosine Kinase	AG-1024	http://www.selleckchem.com/products/ag-1024-tyrphostin.html	N/A
N03	261	S1113	Akt	GSK690693 is a pan-Akt inhibitor targeting Akt1/2/3 with IC50 of 2 nM/13 nM/9 nM in cell-free assays, also sensitive to the AGC kinase family: PKA, PrkX and PKC isozymes. Phase 1.	Others	GSK690693	http://www.selleckchem.com/products/GSK690693.html	N/A
N04	262	S8031	Rho	NSC 23766 is an inhibitor of Rac GTPase targeting Rac activation by guanine nucleotide exchange factors (GEFs) with IC50 of ~50 μM in a cell-free assay; does not inhibit the closely related targets, Cdc42 or RhoA.	Cell Cycle	NSC 23766	http://www.selleckchem.com/products/nsc-23766.html	N/A
N05	263	S1138	FGFR,VEGFR	Brivanib alaninate (BMS-582664) is the prodrug of BMS-540215, an ATP-competitive inhibitor against VEGFR2 with IC50 of 25 nM.	Others	Brivanib Alaninate (BMS-582664)	http://www.selleckchem.com/products/Brivanib-alaninate.html	N/A
N06	264	S8057	FLT3,JAK	Pacritinib (SB1518) is a potent and selective inhibitor of Janus Kinase 2 (JAK2) and Fms-Like Tyrosine Kinase-3 (FLT3) with IC50s of 23 and 22 nM in cell-free assays, respectively. Phase 3.	JAK/STAT	Pacritinib (SB1518)	http://www.selleckchem.com/products/pacritinib-sb1518.html	N/A
N07	265	S1167	EGFR,HER2	CP-724714 is a potent, selective inhibitor of HER2/ErbB2 with IC50 of 10 nM, >640-fold selectivity against EGFR, InsR, IRG-1R, PDGFR, VEGFR2, Abl, Src, c-Met etc in cell-free assays. Phase 2.	Protein Tyrosine Kinase	CP-724714	http://www.selleckchem.com/products/CP-724714.html	N/A
N08	266	S8322	Akt	LY3023414 is an oral ATP competitive inhibitor of the class I PI3K isoforms, mTOR and DNA-PK.	PI3K/Akt/mTOR	LY3023414	http://selleckchem.com/products/ly3023414.html	GTPL8918
N09	267	S1181	Aurora Kinase,FLT3,VEGFR	ENMD-2076 has selective activity against Aurora A and Flt3 with IC50 of 14 nM and 1.86 nM, 25-fold selective for Aurora A than over Aurora B and less potent to VEGFR2/KDR and VEGFR3, FGFR1 and FGFR2 and PDGFRα. Phase 2.	Angiogenesis	ENMD-2076	http://www.selleckchem.com/products/ENMD-2076.html	N/A
N10	268	S7565	Src	WH-4-023 is a potent and orally active Lck/Src inhibitor with IC50 of 2 nM and 6 nM in cell-free assays, respectively.	Angiogenesis	WH-4-023	http://www.selleckchem.com/products/wh-4-023.html	KIN001-112
N11	269	S1006	Bcr-Abl,Src	Saracatinib (AZD0530) is a potent Src inhibitor with IC50 of 2.7 nM in cell-free assays, and potent to c-Yes, Fyn, Lyn, Blk, Fgr and Lck; less active for Abl and EGFR (L858R and L861Q). Phase 2/3.	Angiogenesis	Saracatinib (AZD0530)	http://www.selleckchem.com/products/AZD0530.html	N/A
N12	270	S7664	LRRK2	GSK2578215A is a potent and selective LRRK2 kinase inhibitor with IC50 of 8.9 nM and 10.9 nM for LRRK2 (G2019S) and LRRK2 (WT), respectively.	Autophagy	GSK2578215A	http://www.selleckchem.com/products/gsk2578215a.html	N/A
N13	271	S1020	MEK	PD184352 (CI-1040) is an ATP non-competitive MEK1/2 inhibitor with IC50 of 17 nM in cell-based assays, 100-fold more selective for MEK1/2 than MEK5. Phase 2.	MAPK	PD184352 (CI-1040)	http://www.selleckchem.com/products/CI-1040-(PD184352).html	N/A
N14	272	S7745	Trk receptor	ANA-12 is a selective TrkB antagonist with Kd of 10 nM and 12 μM for the high and low affinity sites, respectively.	Protein Tyrosine Kinase	ANA-12	http://www.selleckchem.com/products/ana-12.html	N/A
N15	273	S1034	IGF-1R	NVP-AEW541 is a potent inhibitor of IGF-1R/InsR with IC50 of 150 nM/140 nM in cell-free assays, greater potency and selectivity for IGF-1R in a cell-based assay.	Protein Tyrosine Kinase	NVP-AEW541	http://www.selleckchem.com/products/NVP-AEW541.html	AEW541
N16	274	S7854	ERK	Ulixertinib (BVD-523, VRT752271) is a potent and reversible ERK1/ERK2 inhibitor with IC50 of <0.3 nM for ERK2. Phase 1.	MAPK	Ulixertinib (BVD-523, VRT752271)	http://www.selleckchem.com/products/ulixertinib-bvd-523-vrt752271.html	N/A
N17	275	S1048	Aurora Kinase	VX-680 (Tozasertib, MK-0457) is a pan-Aurora inhibitor, mostly against Aurora A with Kiapp of 0.6 nM in a cell-free assay, less potent towards Aurora B/Aurora C and 100-fold more selective for Aurora A than 55 other kinases. Phase 2.	Endocrinology & Hormones	Tozasertib (VX-680, MK-0457)	http://www.selleckchem.com/products/VX-680(MK-0457).html	N/A
N18	276	S7953	AMPK	ETC-1002,also known as Bempedoic acid, is an orally available, once-daily LDL-C lowering small molecule designed to lower elevated levels of LDL-C and to avoid side effects associated with existing LDL-C lowering therapies.ETC-1002 is an activator of hepatic AMP-activated protein kinase (AMPK). It has potent inhibitory activity against hepatic ATP-citrate lyase(IC50=29 uM).	PI3K/Akt/mTOR	ETC-1002	http://selleckchem.com/products/etc-1002.html	Bempedoic acid|ESP-55016
N19	277	S1070	c-Met	PHA-665752 is a potent, selective and ATP-competitive c-Met inhibitor with IC50 of 9 nM in cell-free assays, >50-fold selectivity for c-Met than RTKs or STKs.	Others	PHA-665752	http://www.selleckchem.com/products/PHA-665752.html	N/A
N20	278	S8005	Pim	SMI-4a is a potent inhibitor of Pim1 with IC50 of 17 nM, modestly potent to Pim-2, does not significantly inhibit any other serine/threonine- or tyrosine-kinases.	JAK/STAT	SMI-4a	http://www.selleckchem.com/products/smi-4a.html	N/A
N21	279	S1089	MEK	Refametinib (RDEA119, Bay 86-9766) is a potent, ATP non-competitive and highly selective inhibitor of MEK1 and MEK2 with IC50 of 19 nM and 47 nM, respectively.	Others	Refametinib (RDEA119, Bay 86-9766)	http://www.selleckchem.com/products/refametinib-rdea119-bay86-9766.html	BAY 869766
N22	280	S8032	Syk	PRT062607 (P505-15, BIIB057) HCl is a novel, highly selective Syk inhibitor with IC50 of 1 nM in cell-free assays, >80-fold selective for Syk than Fgr, Lyn, FAK, Pyk2 and Zap70.	Angiogenesis	PRT062607 (P505-15, BIIB057) HCl	https://www.selleckchem.com/products/prt062607-p505-15-hcl.html	N/A
O03	281	S7461	CDK	LDC000067 is a highly selective CDK9 inhibitor with IC50 of 44 nM, 55/125/210/ >227/ >227-fold selectivity over CDK2/1/4/6/7.	Cell Cycle	LDC000067	http://www.selleckchem.com/products/ldc000067.html	LDC067
O04	282	S1574	p38 MAPK	BIRB 796 (Doramapimod) is a pan-p38 MAPK inhibitor with IC50 of 38 nM, 65 nM, 200 nM and 520 nM for p38α/β/γ/δ in cell-free assays, and binds p38α with Kd of 0.1 nM in THP-1 cells, 330-fold greater selectivity versus JNK2, weak inhibition for c-RAF, Fyn and Lck, insignificant inhibition of ERK-1, SYK, IKK2.	MAPK	Doramapimod (BIRB 796)	http://www.selleckchem.com/products/BIRB-796-(Doramapimod).html	N/A
O05	283	S2924	GSK-3	CHIR-99021 (CT99021) HCl is hydrochloride of CHIR-99021, which is a GSK-3α/β inhibitor with IC50 of 10 nM/6.7 nM in cell-free assays; ability to distinguish between GSK-3 and its closest homologs Cdc2 and ERK2.	PI3K/Akt/mTOR	CHIR-99021 (CT99021) HCl	http://www.selleckchem.com/products/chir-99021-ct99021-hcl.html	N/A
O06	284	S2134	MEK	AZD8330 is a novel, selective, non-ATP competitive MEK 1/2 inhibitor with IC50 of 7 nM. Phase 1.	MAPK	AZD8330	http://www.selleckchem.com/products/AZD8330(ARRY-424704).html	N/A
O07	285	S7016	PI3K	VS-5584 (SB2343) is a potent and selective dual PI3K/mTOR inhibitor for mTOR, PI3Kα/β/δ/γ with IC50 of 3.4 nM and 2.6-21 nM, respectively. Phase 1.	PI3K/Akt/mTOR	VS-5584 (SB2343)	http://www.selleckchem.com/products/vs-5584-sb2343.html	N/A
O08	286	S2193	PLK	GSK461364 inhibits purified Plk1 with Ki of 2.2 nM in a cell-free assay. It is more than 1000-fold selective against Plk2/3. Phase 1.	Cell Cycle	GSK461364	http://www.selleckchem.com/products/GSK461364.html	N/A
O09	287	S7060	Src	PP1 is a potent and selective Src inhibitor for Lck/Fyn with IC50 of 5 nM/ 6 nM.	Angiogenesis	PP1	http://www.selleckchem.com/products/pp1.html	N/A
O10	288	S2235	PLK	Volasertib (BI 6727) is a highly potent Plk1 inhibitor with IC50 of 0.87 nM in a cell-free assay. It shows 6- and 65-fold greater selectivity against Plk2 and Plk3. Phase 3.	Cell Cycle	Volasertib (BI 6727)	http://www.selleckchem.com/products/BI6727-Volasertib.html	N/A
O11	289	S7194	Bcr-Abl	GZD824 Dimesylate is a novel orally bioavailable Bcr-Abl inhibitor for Bcr-Abl(WT) and Bcr-Abl(T315I) with IC50 of 0.34 nM and 0.68 nM, respectively.	Angiogenesis	GZD824 Dimesylate	http://www.selleckchem.com/products/gzd824.html	N/A
O12	290	S1244	c-Kit,FLT3,PDGFR	Amuvatinib (MP-470) is a potent and multi-targeted inhibitor of c-Kit, PDGFRα and Flt3 with IC50 of 10 nM, 40 nM and 81 nM, respectively. Phase 2.	Protein Tyrosine Kinase	Amuvatinib (MP-470)	http://www.selleckchem.com/products/MP-470.html	N/A
O13	291	S7248	PLK	RO3280 is a potent, highly selective inhibitor of Polo-like kinase 1 (PLK1) with IC50 of 3 nM.	Cell Cycle	Ro3280	http://www.selleckchem.com/products/ro3280.html	Ro5203280
O14	292	S1342	EGFR,Topoisomerase	Genistein, a phytoestrogen found in soy products, is a highly specific inhibitor of protein tyrosine kinase (PTK) which blocks the mitogenic effect mediated by EGF on NIH-3T3 cells with IC50 of 12μM or by insulin with IC50 of 19 μM.	Protein Tyrosine Kinase	Genistein	http://www.selleckchem.com/products/Genistein.html	N/A
O15	293	S7297	EGFR	Osimertinib (AZD9291) is an oral, irreversible, and mutant-selective EGFR inhibitor with IC50 of 12.92, 11.44 and 493.8 nM for Exon 19 deletion EGFR, L858R/T790M EGFR, and WT EGFR in LoVo cells, respectively. Phase 3.	Protein Tyrosine Kinase	Osimertinib (AZD9291)	http://www.selleckchem.com/products/azd9291.html	N/A
O16	294	S1454	Aurora Kinase	PHA-680632 is potent inhibitor of Aurora A, Aurora B and Aurora C with IC50 of 27 nM, 135 nM and 120 nM, respectively. It has 10- to 200-fold higher IC50 for FGFR1, FLT3, LCK, PLK1, STLK2, and VEGFR2/3.	Cell Cycle	PHA-680632	http://www.selleckchem.com/products/PHA-680632.html	N/A
O17	295	S7356	PI3K	HS-173 is a potent PI3Kα inhibitor with IC50 of 0.8 nM.	PI3K/Akt/mTOR	HS-173	http://www.selleckchem.com/products/hs-173.html	N/A
O18	296	S1485	PLK	HMN-214 is a prodrug of HMN-176, which alters the cellular spatial orientation of Plk1.	Cell Cycle	HMN-214	http://www.selleckchem.com/products/HMN-214.html	N/A
O19	297	S7492	Akt	Uprosertib (GSK2141795) is a selective, ATP-competitive, and orally bioavailable Akt inhibitor with IC50 of 180 nM, 328 nM, and 38 nM for Akt 1, 2 and 3, respectively. Phase 2.	PI3K/Akt/mTOR	Uprosertib (GSK2141795)	http://selleckchem.com/products/gsk2141795.html	GSK795
O20	298	S1557	PDGFR,VEGFR	KRN 633 is an ATP-competitive inhibitor of VEGFR1/2/3 with IC50 of 170 nM/160 nM/125 nM, weakly inhibits PDGFR-α/β and c-Kit, does not block the phosphorylation of FGFR-1, EGFR or c-Met in cell.	Protein Tyrosine Kinase	KRN 633	http://www.selleckchem.com/products/KRN-633.html	N/A
O21	299	S2926	GSK-3	TDZD-8 is a non-ATP competitive GSK-3β inhibitor with IC50 of 2 μM; minimal inhibitory effect observed on CDK1, casein kinase II, PKA and PKC.	PI3K/Akt/mTOR	TDZD-8	http://www.selleckchem.com/products/tdzd-8.html	N/A
O22	300	S1577	Tie-2	Tie2 kinase inhibitor is an optimized compound of SB-203580, selective to Tie2 with IC50 of 0.25 μM, 200-fold more potent than p38.	Protein Tyrosine Kinase	Tie2 kinase inhibitor	http://www.selleckchem.com/products/Tie2-kinase-inhibitor.html	N/A
P03	301	S1143	EGFR,JAK	AG-490 (Tyrphostin B42) is an inhibitor of EGFR with IC50 of 0.1 μM in cell-free assays, 135-fold more selective for EGFR versus ErbB2, also inhibits JAK2 with no activity to Lck, Lyn, Btk, Syk and Src.	Others	AG-490 (Tyrphostin B42)	http://www.selleckchem.com/products/AG-490.html	N/A
P04	302	S7693	ATM/ATR	AZD6738 is an orally active, and selective ATR kinase inhibitor with IC50 of 1 nM. Phase 1/2.	PI3K/Akt/mTOR	AZD6738	http://www.selleckchem.com/products/azd6738.html	N/A
P05	303	S1194	EGFR,HDAC,HER2	CUDC-101 is a potent multi-targeted inhibitor against HDAC, EGFR and HER2 with IC50 of 4.4 nM, 2.4 nM, and 15.7 nM, and inhibits class I/II HDACs, but not class III, Sir-type HDACs. Phase 1.	Epigenetics	CUDC-101	http://www.selleckchem.com/products/CUDC-101.html	N/A
P06	304	S7747	CDK	RO-3306 is an ATP-competitive, and selective CDK1 inhibitor with Ki of 20 nM, >15-fold selectivity against a diverse panel of human kinases.	Cell Cycle	Ro-3306	http://www.selleckchem.com/products/ro-3306.html	N/A
P07	305	S1008	MEK	Selumetinib (AZD6244) is a potent, highly selective MEK1 inhibitor with IC50 of 14 nM in cell-free assays, also inhibits ERK1/2 phosphorylation with IC50 of 10 nM, no inhibition to p38α, MKK6, EGFR, ErbB2, ERK2, B-Raf, etc. Phase 3.	MAPK	Selumetinib (AZD6244)	http://www.selleckchem.com/products/AZD6244.html	ARRY-142886
P08	306	S7870	S6 Kinase	LJH685 is a potent pan-RSK inhibitor with IC50 of 6 nM, 5 nM and 4 nM for RSK1, RSK2, and RSK3, respectively.	PI3K/Akt/mTOR	LJH685	http://selleckchem.com/products/ljh685.html	N/A
P09	307	S1021	Bcr-Abl,c-Kit,Src	Dasatinib is a novel, potent and multi-targeted inhibitor that targets Abl, Src and c-Kit, with IC50 of <1 nM, 0.8 nM and 79 nM in cell-free assays, respectively.	Angiogenesis	Dasatinib	http://www.selleckchem.com/products/Dasatinib.html	Sprycel
P10	308	S7964	Raf	PLX7904, also known as PB04, is a potent and selective paradox-breaker RAF inhibitor. It is able to efficiently inhibit activation of ERK1/2 in mutant BRAF melanoma cells but does not hyperactivate ERK1/2 in mutant RAS-expressing cells.	MAPK	PLX7904	http://selleckchem.com/products/plx7904.html	PB04
P11	309	S1035	c-Kit,PDGFR,VEGFR	Pazopanib HCl (GW786034 HCl) is a novel multi-target inhibitor of VEGFR1, VEGFR2, VEGFR3, PDGFR, FGFR, c-Kit and c-Fms with IC50 of 10 nM, 30 nM, 47 nM, 84 nM, 74 nM, 140 nM and 146 nM in cell-free assays, respectively.	Protein Tyrosine Kinase	Pazopanib HCl (GW786034 HCl)	http://www.selleckchem.com/products/Pazopanib-Hydrochloride.html	GW786034
P12	310	S8007	ATM/ATR	VE-821 is a potent and selective ATP competitive inhibitor of ATR with Ki/IC50 of 13 nM/26 nM in cell-free assays, shows inhibition of H2AX phosphorylation, minimal activity against PIKKs ATM, DNA-PK, mTOR and PI3Kγ.	DNA Damage	VE-821	http://www.selleckchem.com/products/ve-821.html	N/A
P13	311	S1049	Autophagy,ROCK	Y-27632 2HCl is a selective ROCK1 (p160ROCK) inhibitor with Ki of 140 nM in a cell-free assay, exhibits >200-fold selectivity over other kinases, including PKC, cAMP-dependent protein kinase, MLCK and PAK.	Others	Y-27632 2HCl	http://www.selleckchem.com/products/Y-27632.html	N/A
P14	312	S8036	EGFR	Butein, a plant polyphenol isolated from <i>Rhus verniciflua</i>, is able to inhibit the activation of protein tyrosine kinase, NF-κB and STAT3, also inhibits EGFR.	Protein Tyrosine Kinase	Butein	https://www.selleckchem.com/products/butein.html	N/A
P15	313	S1072	PI3K	ZSTK474 inhibits class I PI3K isoforms with IC50 of 37 nM in a cell-free assay, mostly PI3Kδ. Phase1/2.	Neuronal Signaling	ZSTK474	http://www.selleckchem.com/products/ZSTK474.html	N/A
P16	314	S8124	p38 MAPK	BMS-582949 is a potent and selective p38 mitogen-activated protein kinase (p38 MAPK) inhibitor with IC50 of 13nM,inhibiting both p38 kinase activity and activation of p38.	MAPK	BMS-582949	http://selleckchem.com/products/bms-582949.html	PS540446
P17	315	S1091	IGF-1R	OSI-906 (Linsitinib) is a selective inhibitor of IGF-1R with IC50 of 35 nM in cell-free assays; modestly potent to InsR with IC50 of 75 nM, and no activity towards Abl, ALK, BTK, EGFR, FGFR1/2, PKA etc. Phase 3.	Others	Linsitinib (OSI-906)	http://www.selleckchem.com/products/OSI-906.html	N/A
P18	316	S7083	ALK	Ceritinib (LDK378) is potent inhibitor against ALK with IC50 of 0.2 nM in cell-free assays, shows 40- and 35-fold selectivity against IGF-1R and InsR, respectively. Phase 3.	Protein Tyrosine Kinase	Ceritinib (LDK378)	http://www.selleckchem.com/products/ldk378.html	N/A
P19	317	S1104	Raf	GDC-0879 is a novel, potent, and selective B-Raf inhibitor with IC50 of 0.13 nM in A375 and Colo205 cells with activity against c-Raf as well; no inhibition known to other protein kinases.	Others	GDC-0879	http://www.selleckchem.com/products/GDC-0879.html	N/A
P20	318	S7173	BTK	CC-292 (AVL-292) is a covalent, orally active, and highly selective BTK inhibitor with IC50 of <0.5 nM, displaying at least 1400-fold selectivity over the other kinases assayed. Phase 1.	Angiogenesis	CC-292 (AVL-292)	http://www.selleckchem.com/products/avl-292.html	CC-292
P21	319	S1117	Akt	Triciribine is a DNA synthesis inhibitor, also inhibits Akt in PC3 cell line and HIV-1 in CEM-SS, H9, H9IIIB, U1 cells with IC50 of 130 nM and 20 nM, respectively; does not inhibit PI3K/PDK1; 5000-fold less active in cells lacking adenosine kinase. Phase 1/2.	Others	Triciribine	http://www.selleckchem.com/products/Triciribine.html	N/A
P22	320	S7334	ERK	ERK5-IN-1 is a potent, and selective ERK5 inhibitor with IC50 of 162 nM.	MAPK	ERK5-IN-1	http://www.selleckchem.com/products/erk5-in-1.html	N/A
A03	321	S7063	GSK-3	LY2090314 is a potent GSK-3 inhibitor for GSK-3α/β with IC50 of 1.5 nM/0.9 nM; may improve the efficacy of platinum-based chemotherapy regimens. Phase 2.	PI3K/Akt/mTOR	LY2090314	http://www.selleckchem.com/products/ly2090314.html	603288-22-8
A04	322	S7067	c-Met	Tepotinib (EMD 1214063) is a potent and selective c-Met inhibitor with IC50 of 4 nM, >200-fold selective for c-Met than IRAK4, TrkA, Axl, IRAK1, and Mer. Phase 1.	Protein Tyrosine Kinase	Tepotinib (EMD 1214063)	http://www.selleckchem.com/products/emd-1214063.html	N/A
A05	323	S7176	S1P Receptor	SKI II is a highly selective and non ATP-competitive sphingosine kinase (SphK) inhibitor with IC50 of 0.5 μM, while exhibiting no inhibitory action on other kinases including PI3K, PKCα and ERK2.	GPCR & G Protein	SKI II	http://www.selleckchem.com/products/ski-ii.html	SphK-I2, Sphingosine Kinase Inhibitor 2
A06	324	S7094	PAK	PF-03758309 is a potent, ATP-competitive, pyrrolopyrazole inhibitor of PAK4 with IC50 of 1.3 nM.	Cytoskeletal Signaling	PF-3758309	http://www.selleckchem.com/products/pf-3758309.html	PF-03758309
A07	325	S7714	FGFR	FIIN-2 is an irreversible, pan-FGFR inhibitor with IC50 of 3.09 nM, 4.3 nM, 27 nM and 45.3 nM for FGFR1/2/3/4, respectively.	Protein Tyrosine Kinase	FIIN-2	http://www.selleckchem.com/products/fiin-2.html	N/A
A08	326	S7526	Bcr-Abl	GNF-5 is a selective and allosteric Bcr-Abl inhibitor with IC50 of 220 nM.	Angiogenesis	GNF-5	http://www.selleckchem.com/products/gnf-5.html	N/A
A09	327	S1075	GSK-3	SB216763 is a potent and selective GSK-3 inhibitor with IC50 of 34.3 nM for GSK-3α and equally effective at inhibiting human GSK-3β.	Others	SB216763	http://www.selleckchem.com/products/SB-216763.html	N/A
B03	328	S1263	GSK-3	CHIR-99021 (CT99021) is a GSK-3α and GSK-3β inhibitor with IC50 of 10 nM and 6.7 nM, respectively.	PI3K/Akt/mTOR	CHIR-99021 (CT99021)	http://selleckchem.com/products/CHIR-99021.html	CT99021
B04	329	S1207	c-Kit,PDGFR,VEGFR	Tivozanib (AV-951) is a potent and selective VEGFR inhibitor for VEGFR1/2/3 with IC50 of 30 nM/6.5 nM/15 nM, and also inhibits PDGFR and c-Kit, low activity observed against FGFR-1, Flt3, c-Met, EGFR and IGF-1R. Phase 3.	Protein Tyrosine Kinase	Tivozanib (AV-951)	http://www.selleckchem.com/products/AV-951.html	N/A
B05	330	S2238	mTOR	Palomid 529 (P529) inhibits both the mTORC1 and mTORC2 complexes, reduces phosphorylation of pAktS473, pGSK3βS9, and pS6 but no effect observed on pMAPK or pAktT308. Phase 1.	PI3K/Akt/mTOR	Palomid 529 (P529)	http://selleckchem.com/products/Palomid-529-P529.html	P529
B06	331	S1010	FGFR,PDGFR,VEGFR	Nintedanib (BIBF 1120) is a potent triple angiokinase inhibitor for VEGFR1/2/3, FGFR1/2/3 and PDGFRα/β with IC50 of 34 nM/13 nM/13 nM, 69 nM/37 nM/108 nM and 59 nM/65 nM in cell-free assays. Phase 3.	Protein Tyrosine Kinase	Nintedanib (BIBF 1120)	http://www.selleckchem.com/products/BIBF1120.html	N/A
B07	332	S1119	TAM Receptor,c-Kit,c-Met,FLT3,Tie-2,VEGFR	Cabozantinib (XL184, BMS-907351) is a potent VEGFR2 inhibitor with IC50 of 0.035 nM and also inhibits c-Met, Ret, Kit, Flt-1/3/4, Tie2, and AXL with IC50 of 1.3 nM, 4 nM, 4.6 nM, 12 nM/11.3 nM/6 nM, 14.3 nM and 7 nM in cell-free assays, respectively.	Others	Cabozantinib (XL184, BMS-907351)	http://www.selleckchem.com/products/XL184.html	BMS-907351
B08	333	S1022	mTOR	Ridaforolimus (Deforolimus, MK-8669) is a selective mTOR inhibitor with IC50 of 0.2 nM in HT-1080 cell line; while not classified as a prodrug, mTOR inhibition and FKBP12 binding is similar to rapamycin. Phase 3.	PI3K/Akt/mTOR	Ridaforolimus (Deforolimus, MK-8669)	http://selleckchem.com/products/Deforolimus.html	AP23573, MK-8669
B09	334	S1055	PKC	Enzastaurin (LY317615) is a potent PKCβ selective inhibitor with IC50 of 6 nM in cell-free assays, 6- to 20-fold selectivity against PKCα, PKCγ and PKCε. Phase 3.	Neuronal Signaling	Enzastaurin (LY317615)	http://www.selleckchem.com/products/Enzastaurin.html	N/A
C03	335	S1037	Akt	Perifosine (KRX-0401) is a novel Akt inhibitor with IC50 of 4.7 μM in MM.1S cells, targets pleckstrin homology domain of Akt. Phase 3.	PI3K/Akt/mTOR	Perifosine (KRX-0401)	http://selleckchem.com/products/Perifosine.html	NSC639966
C04	336	S2736	JAK	Fedratinib (SAR302503, TG101348) is a selective inhibitor of JAK2 with IC50 of 3 nM in cell-free assays, 35- and 334-fold more selective for JAK2 versus JAK1 and JAK3. Phase 2.	JAK/STAT	Fedratinib (SAR302503, TG101348)	http://www.selleckchem.com/products/tg-101348.html	N/A
C05	337	S7145	GSK-3	AZD1080 is a selective, orally active, brain permeable GSK3 inhibitor, inhibits human GSK3α and GSK3β with Ki of 6.9 nM and 31 nM, respectively, shows >14-fold selectivity against CDK2, CDK5, CDK1 and Erk2.	PI3K/Akt/mTOR	AZD1080	http://www.selleckchem.com/products/azd1080.html	N/A
C06	338	S7104	Pim	AZD1208 is a potent, and orally available Pim kinase inhibitor with IC50 of 0.4 nM, 5 nM, and 1.9 nM for Pim1, Pim2, and Pim3 in cell-free assays, respectively. Phase 1.	JAK/STAT	AZD1208	http://www.selleckchem.com/products/azd-1208.html	N/A
C07	339	S7998	Trk receptor,ALK	Entrectinib (RXDX-101) is an orally bioavailable pan-TrkA/B/C, ROS1 and ALK inhibitor with IC50 ranging between 0.1 and 1.7 nM. Phase 2.	Protein Tyrosine Kinase	Entrectinib (RXDX-101)	http://www.selleckchem.com/products/entrectinib-rxdx-101.html	NMS-E628
C08	340	S7774	Src	SU 6656 is a selective Src family kinase inhibitor with IC50 of 280 nM, 20 nM, 130 nM, and 170 nM for Src, Yes, Lyn, and Fyn, respectively.	Angiogenesis	SU6656	http://www.selleckchem.com/products/su6656.html	N/A
C09	341	S1093	IGF-1R	GSK1904529A is a selective inhibitor of IGF-1R and IR with IC50 of 27 nM and 25 nM in cell-free assays, >100-fold more selective for IGF-1R/InsR than Akt1/2, Aurora A/B,B-Raf, CDK2, EGFR etc.	Others	GSK1904529A	http://www.selleckchem.com/products/GSK1904529A.html	N/A
D03	342	S1460	JNK	SP600125 is a broad-spectrum JNK inhibitor for JNK1, JNK2 and JNK3 with IC50 of 40 nM, 40 nM and 90 nM in cell-free assays, respectively; 10-fold greater selectivity against MKK4, 25-fold greater selectivity against MKK3, MKK6, PKB, and PKCα, and 100-fold selectivity against ERK2, p38, Chk1, EGFR etc.	MAPK	SP600125	http://www.selleckchem.com/products/SP600125.html	N/A
D04	343	S1011	EGFR,HER2	Afatinib (BIBW2992) irreversibly inhibits EGFR/HER2 including EGFR(wt), EGFR(L858R), EGFR(L858R/T790M) and HER2 with IC50 of 0.5 nM, 0.4 nM, 10 nM and 14 nM in cell-free assays, respectively; 100-fold more active against Gefitinib-resistant L858R-T790M EGFR mutant.	Protein Tyrosine Kinase	Afatinib (BIBW2992)	http://www.selleckchem.com/products/BIBW2992.html	N/A
D05	344	S1361	c-Met,Tie-2,VEGFR	MGCD-265 is a potent, multi-target and ATP-competitive inhibitor of c-Met and VEGFR1/2/3 with IC50 of 1 nM, 3 nM/3 nM/4 nM, respectively; also inhibits Ron and Tie2. Phase 1/2.	Protein Tyrosine Kinase	MGCD-265	http://www.selleckchem.com/products/MGCD-265.html	N/A
D06	345	S1025	EGFR	Gefitinib (ZD-1839) is an EGFR inhibitor for Tyr1173, Tyr992, Tyr1173 and Tyr992 in the NR6wtEGFR and NR6W cells with IC50 of 37 nM, 37nM, 26 nM and 57 nM, respectively.	Protein Tyrosine Kinase	Gefitinib (ZD1839)	http://www.selleckchem.com/products/Gefitinib.html	ZD-1839
D07	346	S1152	Raf	PLX4720 is a potent and selective inhibitor of B-RafV600E with IC50 of 13 nM in a cell-free assay, equally potent to c-Raf-1(Y340D and Y341D mutations), 10-fold selectivity for B-RafV600E than wild-type B-Raf.	Others	PLX-4720	http://www.selleckchem.com/products/PLX-4720.html	N/A
D08	347	S1038	Autophagy,DNA-PK,mTOR,PI3K	PI-103 is a multi-targeted PI3K inhibitor for p110α/β/δ/γ with IC50 of 2 nM/3 nM/3 nM/15 nM in cell-free assays, less potent to mTOR/DNA-PK with IC50 of 30 nM/23 nM.	Neuronal Signaling	PI-103	http://www.selleckchem.com/products/PI-103.html	N/A
D09	348	S1076	p38 MAPK	SB203580 is a p38 MAPK inhibitor with IC50 of 0.3-0.5 μM in THP-1 cells, 10-fold less sensitive to SAPK3(106T) and SAPK4(106T) and blocks PKB phosphorylation with IC50 of 3-5 μM.	Transmembrane Transporters	SB203580	http://www.selleckchem.com/products/SB-203580.html	N/A
E03	349	S2843	S6 Kinase	BI-D1870 is an ATP-competitive inhibitor of S6 ribosome for RSK1/2/3/4 with IC50 of 31 nM/24 nM/18 nM/15 nM in cell-free assays, respectively; 10- to 100-fold selectivity for RSK than MST2, GSK-3β, MARK3, CK1 and Aurora B.	PI3K/Akt/mTOR	BI-D1870	http://www.selleckchem.com/products/bi-d1870.html	N/A
E04	350	S2842	VEGFR	SAR131675 is a VEGFR3 inhibitor with IC50/Ki of 23 nM/12 nM in cell-free assays, about 50- and 10-fold more selective for VEGFR3 than VEGFR1/2, little activity against Akt1, CDKs, PLK1, EGFR, IGF-1R, c-Met, Flt2 etc.	Protein Tyrosine Kinase	SAR131675	http://selleckchem.com/products/sar131675.html	N/A
E05	351	S1116	CDK	Palbociclib (PD-0332991) HCl is a highly selective inhibitor of CDK4/6 with IC50 of 11 nM/16 nM in cell-free assays, respectively. It shows no activity against CDK1/2/5, EGFR, FGFR, PDGFR, InsR, etc. Phase 3.	Others	Palbociclib (PD-0332991) HCl	http://www.selleckchem.com/products/PD-0332991.html	N/A
E06	352	S2753	c-Met	Tivantinib (ARQ 197) is the first non-ATP-competitive c-Met inhibitor with Ki of 0.355 μM in a cell-free assay, little activity to Ron, and no inhibition to EGFR, InsR, PDGFRα or FGFR1/4. Phase 3.	Protein Tyrosine Kinase	Tivantinib (ARQ 197)	http://www.selleckchem.com/products/arq-197.html	N/A
E07	353	S1529	Aurora Kinase	Hesperadin potently inhibits Aurora B with IC50 of 250 nM in a cell-free assay. It markedly reduces the activity of AMPK, Lck, MKK1, MAPKAP-K1, CHK1 and PHK while it does not inhibit MKK1 activity in vivo.	Cell Cycle	Hesperadin	http://www.selleckchem.com/products/Hesperadin.html	N/A
E08	354	S1100	Aurora Kinase	MLN8054 is a potent and selective inhibitor of Aurora A with IC50 of 4 nM in Sf9 insect cell. It is more than 40-fold selective for Aurora A than Aurora B. Phase 1.	Others	MLN8054	http://www.selleckchem.com/products/MLN8054.html	N/A
E09	355	S1107	Aurora Kinase,Bcr-Abl,c-RET,FGFR	Danusertib (PHA-739358) is an Aurora kinase inhibitor for Aurora A/B/C with IC50 of 13 nM/79 nM/61 nM in cell-free assays, modestly potent to Abl, TrkA, c-RET and FGFR1, and less potent to Lck, VEGFR2/3, c-Kit, CDK2, etc. Phase 2.	Others	Danusertib (PHA-739358)	http://www.selleckchem.com/products/PHA-739358(Danusertib).html	N/A
F03	356	S1570	ATM/ATR	KU-60019 is an improved analogue of KU-55933, with IC50 of 6.3 nM for ATM in cell-free assays, 270- and 1600-fold more selective for ATM than DNA-PK and ATR,and is a highly effective radiosensitizer.	DNA Damage	KU-60019	http://www.selleckchem.com/products/KU-60019.html	N/A
F04	357	S1026	Bcr-Abl,c-Kit,PDGFR	Imatinib Mesylate (STI571) is an orally bioavailability mesylate salt of Imatinib, which is a multi-target inhibitor of v-Abl, c-Kit and PDGFR with IC50 of 0.6 μM, 0.1 μM and 0.1 μM in cell-free or cell-based assays, respectively.	Protein Tyrosine Kinase	Imatinib Mesylate (STI571)	http://www.selleckchem.com/products/Imatinib-Mesylate.html	Glivec, CGP-57148B, STI-571
F05	358	S1489	PI3K	PIK-93 is the first potent, synthetic PI4K (PI4KIIIβ) inhibitor with IC50 of 19 nM; shown to inhibit PI3Kα with IC50 of 39 nM.	PI3K/Akt/mTOR	PIK-93	http://www.selleckchem.com/products/PIK-93.html	N/A
F06	359	S1039	Autophagy,mTOR	Rapamycin (Sirolimus) is a specific mTOR inhibitor with IC50 of ~0.1 nM HEK293 cells.	DNA Damage	Rapamycin (Sirolimus)	http://www.selleckchem.com/products/Rapamycin.html	N/A
F07	360	S1177	MEK	PD98059 is a non-ATP competitive MEK inhibitor with IC50 of 2 μM in a cell-free assay, specifically inhibits MEK-1-mediated activation of MAPK; does not directly inhibit ERK1 or ERK2.	MAPK	PD98059	http://www.selleckchem.com/products/PD-98059.html	N/A
F08	361	S1064	c-Kit,PDGFR	Masitinib is a novel inhibitor for Kit and PDGFRα/β with IC50 of 200 nM and 540 nM/800 nM, weak inhibition to ABL and c-Fms. Phase 3.	Others	Masitinib (AB1010)	http://www.selleckchem.com/products/Masitinib-(AB1010).html	N/A
F09	362	S1094	c-Met	PF-04217903 is a selective ATP-competitive c-Met inhibitor with IC50 of 4.8 nM in A549 cell line, susceptible to oncogenic mutations (no activity to Y1230C mutant). Phase 1.	Others	PF-04217903	http://www.selleckchem.com/products/PF-04217903.html	N/A
G03	363	S2801	FGFR	AZD4547 is a novel selective FGFR inhibitor targeting FGFR1/2/3 with IC50 of 0.2 nM/2.5 nM/1.8 nM in cell-free assays, weaker activity against FGFR4, VEGFR2(KDR), and little activity observed against IGFR, CDK2, and p38. Phase 2/3.	Angiogenesis	AZD4547	http://www.selleckchem.com/products/azd4547.html	N/A
G04	364	S2761	c-Met	NVP-BVU972 is a selective and potent Met inhibitor with IC50 of 14 nM.	Protein Tyrosine Kinase	NVP-BVU972	http://www.selleckchem.com/products/nvp-bvu972.html	N/A
G05	365	S2891	Trk receptor	GW441756 is a potent, selective inhibitor of TrkA with IC50 of 2 nM, with very little activity to c-Raf1 and CDK2.	Protein Tyrosine Kinase	GW441756	http://www.selleckchem.com/products/gw-441756.html	N/A
G06	366	S2890	FAK	PF-562271 is a potent, ATP-competitive, reversible inhibitor of FAK with IC50 of 1.5 nM in cell-free assays, ~10-fold less potent for Pyk2 than FAK and >100-fold selectivity against other protein kinases, except for some CDKs.	Angiogenesis	PF-562271	http://www.selleckchem.com/products/pf-562271.html	N/A
G07	367	S8044	IκB/IKK	BMS-345541 is a highly selective inhibitor of the catalytic subunits of IKK-2 and IKK-1 with IC50 of 0.3 μM and 4 μM in cell-free assays, respectively.	NF-κB	BMS-345541	http://www.selleckchem.com/products/bms-345541.html	N/A
G08	368	S1275	PDK	BX912 is a potent and specific PDK1 inhibitor with IC50 of 12 nM, 9- and 105- fold greater selectivity for PDK1 than PKA and PKC in cell-free assays, respectively. In comparison to GSK3β, selectivity for PDK1 is 600-fold.	PI3K/Akt/mTOR	BX-912	http://www.selleckchem.com/products/bx-912.html	N/A
G09	369	S1154	Aurora Kinase	SNS-314 Mesylate is a potent and selective inhibitor of Aurora A, Aurora B and Aurora C with IC50 of 9 nM, 31 nM, and 3 nM, respectively. It is less potent to Trk A/B, Flt4, Fms, Axl, c-Raf and DDR2. Phase 1.	Others	SNS-314 Mesylate	http://www.selleckchem.com/products/SNS-314.html	N/A
H03	370	S2185	EGFR	AST-1306 is a novel irreversible inhibitor of EGFR and ErbB2 with IC50 of 0.5 nM and 3 nM, also effective in mutation EGFR T790M/L858R, more potent to ErbB2-overexpressing cells, 3000-fold selective for ErbB family than other kinases.	Protein Tyrosine Kinase	AST-1306	http://www.selleckchem.com/products/ast-1306.html	N/A
H04	371	S1040	PDGFR,Raf,VEGFR	Sorafenib Tosylate is a multikinase inhibitor of Raf-1, B-Raf and VEGFR-2 with IC50 of 6 nM, 22 nM and 90 nM in cell-free assays, respectively.	Neuronal Signaling	Sorafenib Tosylate	http://www.selleckchem.com/products/Sorafenib-Tosylate.html	Bay 43-9006
H05	372	S2013	FAK	PF-573228 is an ATP-competitive inhibitor of FAK with IC50 of 4 nM in a cell-free assay, ~50- to 250-fold selective for FAK than Pyk2, CDK1/7 and GSK-3β.	Angiogenesis	PF-573228	http://www.selleckchem.com/products/pf-573228.html	N/A
H06	373	S1065	PI3K	Pictilisib (GDC-0941) is a potent inhibitor of PI3Kα/δ with IC50 of 3 nM in cell-free assays, with modest selectivity against p110β (11-fold) and p110γ (25-fold). Phase 2.	Metabolism	Pictilisib (GDC-0941)	http://www.selleckchem.com/products/GDC-0941.html	N/A
H07	374	S1105	Autophagy,PI3K	LY294002 is the first synthetic molecule known to inhibit PI3Kα/δ/β with IC50 of 0.5 μM/0.57 μM/0.97 μM in cell-free assays, respectively; more stable in solution than Wortmannin, and also blocks autophagosome formation.	Others	LY294002	http://www.selleckchem.com/products/LY294002.html	N/A
H08	375	S1078	Akt	MK-2206 2HCl is a highly selective inhibitor of Akt1/2/3 with IC50 of 8 nM/12 nM/65 nM in cell-free assays, respectively; no inhibitory activities against 250 other protein kinases observed. Phase 2.	Others	MK-2206 2HCl	http://www.selleckchem.com/products/MK-2206.html	N/A
H09	376	S1133	Aurora Kinase	Alisertib (MLN8237) is a selective Aurora A inhibitor with IC50 of 1.2 nM in a cell-free assay. It has >200-fold higher selectivity for Aurora A than Aurora B. Phase 3.	Others	Alisertib (MLN8237)	http://www.selleckchem.com/products/MLN8237.html	Alisertib
I03	377	S7000	ALK	AP26113 is a potent ALK inhibitor with IC50 of 0.62 nM in a cell-free assay, demonstrated ability overcome Crizotinib resistance mediated by a L1196M mutation. Phase 2.	Protein Tyrosine Kinase	ALK-IN-1	http://www.selleckchem.com/products/ap26113.html	N/A
I04	378	S2859	c-Met,VEGFR	Golvatinib (E7050) is a dual c-Met and VEGFR-2 inhibitor with IC50 of 14 nM and 16 nM, does not inhibit bFGF-stimulated HUVEC growth (up to 1000 nM). Phase 1/2.	Protein Tyrosine Kinase	Golvatinib (E7050)	http://www.selleckchem.com/products/golvatinib-e7050.html	E7050
I05	379	S2820	FAK	TAE226 (NVP-TAE226) is a potent FAK inhibitor with IC50 of 5.5 nM and modestly potent to Pyk2, ~10- to 100-fold less potent against InsR, IGF-1R, ALK, and c-Met.	Angiogenesis	TAE226 (NVP-TAE226)	http://www.selleckchem.com/products/nvp-tae226.html	N/A
I06	380	S2789	JAK	Tofacitinib (CP-690550,Tasocitinib) is a novel inhibitor of JAK3 with IC50 of 1 nM in cell-free assays, 20- to 100-fold less potent against JAK2 and JAK1.	JAK/STAT	Tofacitinib (CP-690550,Tasocitinib)	http://www.selleckchem.com/products/tofacitinib-cp-690550.html	Tasocitinib
I07	381	S7642	Casein Kinase	D 4476 is a potent, selective, and cell-permeant CK1 (casein kinase 1) inhibitor with IC50 of 200 nM and 300 nM in a cell-free assay for CK1 from Schizosaccharomyces pombe and CK1δ, respectively. Also acts as an ALK5 inhibitor with IC50 of 500 nM.	Metabolism	D 4476	http://www.selleckchem.com/products/d-4476.html	N/A
I08	382	S8201	JNK	BI-78D3 is a competitive JNK inhibitor with IC50 of 280nM that displays > 100 fold selectivity over p38α and no activity at mTOR and PI-3K.	MAPK	BI-78D3	http://selleckchem.com/products/bi-78d3.html	N/A
I09	383	S1109	PLK	BI2536 is a potent Plk1 inhibitor with IC50 of 0.83 nM in a cell-free assay. It shows 4- and 11-fold greater selectivity against Plk2 and Plk3. Phase 2.	Others	BI 2536	http://www.selleckchem.com/products/BI-2536.html	N/A
J03	384	S1032	VEGFR,PDGFR,c-Kit	Motesanib Diphosphate (AMG-706) is a potent ATP-competitive inhibitor of VEGFR1/2/3 with IC50 of 2 nM/3 nM/6 nM, respectively; similar activity against Kit, ~10-fold more selective for VEGFR than PDGFR and Ret. Phase 3.	Protein Tyrosine Kinase	Motesanib Diphosphate (AMG-706)	http://www.selleckchem.com/products/Motesanib-Diphosphate.html	AMG-706
J04	385	S1170	EGFR	WZ3146 is a mutant-selective irreversible inhibitor of EGFR(L858R) and EGFR(E746_A750) with IC50 of 2 nM and 2 nM; does not inhibit ERBB2 phosphorylation (T798I).	Protein Tyrosine Kinase	WZ3146	http://www.selleckchem.com/products/WZ3146.html	N/A
J05	386	S2207	PI3K	PIK-293 is a PI3K inhibitor, mostly for PI3Kδ with IC50 of 0.24 μM, 500-, 100- and 50-fold less potent to PI3Kα/β/γ, respectively.	PI3K/Akt/mTOR	PIK-293	http://www.selleckchem.com/products/PIK-293.html	N/A
J06	387	S1171	Aurora Kinase,VEGFR	CYC116 is a potent inhibitor of Aurora A/B with Ki of 8.0 nM/9.2 nM, is less potent to VEGFR2 (Ki of 44 nM), with 50-fold greater potency than CDKs, not active against PKA, Akt/PKB, PKC, no effect on GSK-3α/β, CK2, Plk1 and SAPK2A. Phase 1.	Cell Cycle	CYC116	http://www.selleckchem.com/products/CYC116.html	N/A
J07	388	S1120	mTOR	Everolimus (RAD001) is an mTOR inhibitor of FKBP12 with IC50 of 1.6-2.4 nM in a cell-free assay.	Others	Everolimus (RAD001)	http://www.selleckchem.com/products/Everolimus(RAD001).html	Certican, Zortress, Afinitor
J08	389	S1173	EGFR	WZ4002 is a novel, mutant-selective EGFR inhibitor for EGFR(L858R)/(T790M) with IC50 of 2 nM/8 nM in BaF3 cell line; does not inhibit ERBB2 phosphorylation (T798I).	Protein Tyrosine Kinase	WZ4002	http://www.selleckchem.com/products/WZ4002.html	N/A
J09	390	S1077	p38 MAPK	SB202190 (FHPI) is a potent p38 MAPK inhibitor targeting p38α/β with IC50 of 50 nM/100 nM in cell-free assays, sometimes used instead of SB 203580 to investigate potential roles for SAPK2a/p38 in vivo.	PI3K/Akt/mTOR	SB202190 (FHPI)	http://www.selleckchem.com/products/SB-202190.html	N/A
K03	391	S2913	E2 conjugating,IκB/IKK	BAY 11-7082 is a NF-κB inhibitor, inhibits TNFα-induced IκBα phosphorylation with IC50 of 10 μM in tumor cells. Also inhibiting components of the ubiquitin system.	NF-κB	BAY 11-7082	http://www.selleckchem.com/products/bay-11-7082-bay-11-7821.html	N/A
K04	392	S2749	mTOR,PI3K	BGT226 (NVP-BGT226) is a novel class I PI3K/mTOR inhibitor for PI3Kα/β/γ with IC50 of 4 nM/63 nM/38 nM. Phase 1/2.	PI3K/Akt/mTOR	BGT226 (NVP-BGT226)	http://www.selleckchem.com/products/nvp-bgt226.html	N/A
K05	393	S7039	EGFR	PD168393 is an irreversible EGFR inhibitor with IC50 of 0.70 nM, irreversibly alkylate Cys-773; inactive against insulin, PDGFR, FGFR and PKC.	Protein Tyrosine Kinase	PD168393	https://www.selleckchem.com/products/pd168393.html	N/A
K06	394	S2896	VEGFR	ZM 323881 is a potent and selective VEGFR2 inhibitor with IC50 of <2 nM, almost no activity on VEGFR1, PDGFRβ, FGFR1, EGFR and ErbB2.	Protein Tyrosine Kinase	ZM 323881 HCl	http://www.selleckchem.com/products/zm-323881-hcl.html	N/A
K07	395	S7938	PI3K	GSK2292767 is a potent and selective PI3Kδ inhibitor.	PI3K/Akt/mTOR	GSK2292767	http://selleckchem.com/products/gsk2292767.html	N/A
K08	396	S7734	BTK	LFM-A13 is a specific Bruton's tyrosine kinase (BTK) inhibitor with IC50 of 2.5 μM, >100-fold selectivity over other protein kinases including JAK1, JAK2, HCK, EGFR,and IRK.	Angiogenesis	LFM-A13	http://www.selleckchem.com/products/lfm-a13.html	N/A
K09	397	S1092	ATM/ATR	KU-55933 (ATM Kinase Inhibitor) is a potent and specific ATM inhibitor with IC50/Ki of 12.9 nM/2.2 nM in cell-free assays, and is highly selective for ATM as compared to DNA-PK, PI3K/PI4K, ATR and mTOR.	Others	KU-55933 (ATM Kinase Inhibitor)	http://www.selleckchem.com/products/KU-55933.html	N/A
L03	398	S1068	ALK,c-Met	Crizotinib (PF-02341066) is a potent inhibitor of c-Met and ALK with IC50 of 11 nM and 24 nM in cell-based assays, respectively.	Others	Crizotinib (PF-02341066)	http://www.selleckchem.com/products/PF-2341066.html	N/A
L04	399	S1219	PI3K	YM201636 is a selective PIKfyve inhibitor with IC50 of 33 nM, less potent to p110α and insensitive to Fabl (yeast orthologue).	PI3K/Akt/mTOR	YM201636	http://www.selleckchem.com/products/ym201636.html	N/A
L05	400	S1042	c-Kit,PDGFR,VEGFR	Sunitinib Malate is a multi-targeted RTK inhibitor targeting VEGFR2 (Flk-1) and PDGFRβ with IC50 of 80 nM and 2 nM in cell-free assays, and also inhibits c-Kit.	Microbiology	Sunitinib Malate	http://www.selleckchem.com/products/Sunitinib-Malate-(Sutent).html	SU-11248
L06	401	S1220	c-Kit,CSF-1R,VEGFR	OSI-930 is a potent inhibitor of Kit, KDR and CSF-1R with IC50 of 80 nM, 9 nM and 15 nM, respectively; also potent to Flt-1, c-Raf and Lck and low activity against PDGFRα/β, Flt-3 and Abl. Phase 1.	Protein Tyrosine Kinase	OSI-930	http://www.selleckchem.com/products/OSI-930.html	N/A
L07	402	S1153	CDK	Roscovitine (Seliciclib, CYC202) is a potent and selective CDK inhibitor for Cdc2, CDK2 and CDK5 with IC50 of 0.65 μM, 0.7 μM and 0.16 μM in cell-free assays. It shows little effect on CDK4/6. Phase 2.	Others	Roscovitine (Seliciclib,CYC202)	http://www.selleckchem.com/products/Roscovitine.html	N/A
L08	403	S1226	mTOR	KU-0063794 is a potent and highly specific dual-mTOR inhibitor of mTORC1 and mTORC2 with IC50 of ~10 nM in cell-free assays; no effect on PI3Ks.	PI3K/Akt/mTOR	KU-0063794	http://www.selleckchem.com/products/KU-0063794.html	N/A
L09	404	S1036	MEK	PD0325901 is a selective and non ATP-competitive MEK inhibitor with IC50 of 0.33 nM in cell-free assays, roughly 500-fold more potent than CI-1040 on phosphorylation of ERK1 and ERK2. Phase 2.	DNA Damage	PD0325901	http://www.selleckchem.com/products/PD-0325901.html	N/A
M03	405	S7177	S1P Receptor	PF-543, a novel sphingosine-competitive inhibitor of SphK1, inhibits SphK1 with IC50 and Ki of 2.0 nM and 3.6 nM, exhibits >100-fold selectivity over the SphK2 isoform.	GPCR & G Protein	PF-543	http://www.selleckchem.com/products/pf-543.html	N/A
M04	406	S1475	MEK	Pimasertib (AS-703026) is a highly selective, potent, ATP non-competitive allosteric inhibitor of MEK1/2 with IC50 of 5 nM-2 μM in MM cell lines. Phase 2.	MAPK	Pimasertib (AS-703026)	http://www.selleckchem.com/products/AS703026.html	N/A
M05	407	S4001	TAM Receptor,VEGFR	Cabozantinib malate (XL184) is the malate of Cabozantinib, a potent VEGFR2 inhibitor with IC50 of 0.035 nM and also inhibits c-Met, Ret, Kit, Flt-1/3/4, Tie2, and AXL with IC50 of 1.3 nM, 4 nM, 4.6 nM, 12 nM/11.3 nM/6 nM, 14.3 nM and 7 nM in cell-free assays, respectively.	Protein Tyrosine Kinase	Cabozantinib malate (XL184)	http://www.selleckchem.com/products/cabozantinib-malate.html	N/A
M06	408	S2769	c-Kit,FGFR,FLT3,PDGFR,VEGFR	Dovitinib Dilactic acid (TKI258 Dilactic acid) is the Dilactic acid of Dovitinib, which is a multitargeted RTK inhibitor, mostly for class III (FLT3/c-Kit) with IC50 of 1 nM/2 nM, also potent to class IV (FGFR1/3) and class V (VEGFR1-4) RTKs with IC50 of 8-13 nM, less potent to InsR, EGFR, c-Met, EphA2, Tie2, IGFR1 and HER2. Phase 4.	Angiogenesis	Dovitinib (TKI-258) Dilactic Acid	http://www.selleckchem.com/products/dovitinib.html	CHIR-258 Dilactic acid
M07	409	S8058	CDK	P276-00 is a novel CDK1, CDK4 and CDK9 inhibitor with IC50 of 79 nM, 63 nM and 20 nM, respectively. Phase 2/3.	Cell Cycle	P276-00	https://www.selleckchem.com/products/p276-00.html	N/A
M08	410	S8004	JAK	ZM 39923 HCl is an JAK1/3 inhibitor with pIC50 of 4.4/7.1, almost no activity to JAK2 and modestly potent to EGFR; also found to be sensitive to transglutaminase.	JAK/STAT	ZM 39923 HCl	http://www.selleckchem.com/products/zm-39923-hcl.html	N/A
M09	411	S1056	EGFR,HER2	AC480 (BMS-599626) is a selective and efficacious inhibitor of HER1 and HER2 with IC50 of 20 nM and 30 nM, ~8-fold less potent to HER4, >100-fold to VEGFR2, c-Kit, Lck, MET etc. Phase 1.	Neuronal Signaling	AC480 (BMS-599626)	http://www.selleckchem.com/products/BMS-599626.html	N/A
N03	412	S1103	Aurora Kinase	ZM 447439 is a selective and ATP-competitive inhibitor for Aurora A and Aurora B with IC50 of 110 nM and 130 nM, respectively. It is more than 8-fold selective for Aurora A/B than MEK1, Src, Lck and has little effect against CDK1/2/4, Plk1, Chk1, etc.	Others	ZM 447439	http://www.selleckchem.com/products/ZM-447439.html	N/A
N04	413	S1012	IGF-1R	BMS-536924 is an ATP-competitive IGF-1R/IR inhibitor with IC50 of 100 nM/73 nM, modest activity for Mek, Fak, and Lck with very little activity for Akt1, MAPK1/2.	Protein Tyrosine Kinase	BMS-536924	http://www.selleckchem.com/products/BMS-536924.html	N/A
N05	414	S1084	FGFR,VEGFR	Brivanib is an ATP-competitive inhibitor against VEGFR2 with IC50 of 25 nM, moderate potency against VEGFR-1 and FGFR-1, but >240-fold against PDGFR-β. Phase 3.	GPCR & G Protein	Brivanib (BMS-540215)	http://www.selleckchem.com/products/Brivanib.html	N/A
N06	415	S1014	Src	Bosutinib (SKI-606) is a novel, dual Src/Abl inhibitor with IC50 of 1.2 nM and 1 nM in cell-free assays, respectively.	Angiogenesis	Bosutinib (SKI-606)	http://www.selleckchem.com/products/Bosutinib.html	N/A
N07	416	S1230	CDK	Flavopiridol (Alvocidib) competes with ATP to inhibit CDKs including CDK1, CDK2, CDK4 and CDK6 with IC50 of ~ 40 nM. It is 7.5-fold more selective for CDK1, 2, 4, 6 versus CDK7. Flavopiridol is initially found to inhibit EGFR and PKA. Phase 1/2.	Cell Cycle	Flavopiridol (Alvocidib)	http://selleckchem.com/products/Flavopiridol.html	Alvocidib
N08	417	S1106	PDK	OSU-03012 (AR-12) is a potent inhibitor of recombinant PDK-1 with IC50 of 5 μM in a cell-free assay and 2-fold increase in potency over OSU-02067.	Others	OSU-03012 (AR-12)	http://www.selleckchem.com/products/OSU-03012.html	AR-12
P07	418	S1178	c-RET,VEGFR	Regorafenib (BAY 73-4506) is a multi-target inhibitor for VEGFR1, VEGFR2, VEGFR3, PDGFRβ, Kit, RET and Raf-1 with IC50 of 13 nM/4.2 nM/46 nM, 22 nM, 7 nM, 1.5 nM and 2.5 nM in cell-free assays, respectively.	Protein Tyrosine Kinase	Regorafenib (BAY 73-4506)	http://www.selleckchem.com/products/BAY-73-4506.html	BAY 73-4506
O03	419	S5001	JAK	Tofacitinib (CP-690550) Citrate is a novel inhibitor of JAK3 with IC50 of 1 nM in cell-free assays, 20- to 100-fold less potent against JAK2 and JAK1.	JAK/STAT	Tofacitinib (CP-690550) Citrate	http://www.selleckchem.com/products/CP-690550.html	N/A
O04	420	S2218	Autophagy,mTOR	Torkinib (PP242) is a selective mTOR inhibitor with IC50 of 8 nM in cell-free assays; targets both mTOR complexes with >10- and 100-fold selectivity for mTOR than PI3Kδ or PI3Kα/β/γ, respectively.	PI3K/Akt/mTOR	Torkinib (PP242)	http://www.selleckchem.com/products/PP242.html	TORKinib
O05	421	S7215	p38 MAPK	Losmapimod (GW856553X) is a selective, potent, and orally active p38 MAPK inhibitor with pKi of 8.1 and 7.6 for p38α and p38β, respectively. Phase 3.	MAPK	Losmapimod (GW856553X)	http://www.selleckchem.com/products/losmapimod.html	GW856553X, GW856553, GSK-AHAB
O06	422	S1526	FLT3	Quizartinib (AC220) is a second-generation FLT3 inhibitor for Flt3(ITD/WT) with IC50 of 1.1 nM/4.2 nM in MV4-11 and RS4;11 cells, respectively, 10-fold more selective for Flt3 than KIT, PDGFRα, PDGFRβ, RET, and CSF-1R. Phase 3.	Angiogenesis	Quizartinib (AC220)	http://www.selleckchem.com/products/AC-220.html	N/A
O07	423	S7423	CaMK	KN-93 Phosphate is a potent and specific inhibitor of Ca2+/calmodulin-dependent protein kinase II (CaMKII) with Ki of 0.37 μM, no remarkable inhibitory effects on APK, PKC, MLCK or Ca2+-PDE activities.	Others	KN-93 Phosphate	http://www.selleckchem.com/products/kn-93-phosphate.html	N/A
O08	424	S7566	GSK-3	IM-12 is a selective GSK-3β inhibitor with IC50 of 53 nM, and also enhances canonical Wnt signalling.	PI3K/Akt/mTOR	IM-12	http://www.selleckchem.com/products/im-12.html	N/A
P08	425	S1124	c-Met,IGF-1R,Trk receptor	BMS-754807 is a potent and reversible inhibitor of IGF-1R/InsR with IC50 of 1.8 nM/1.7 nM in cell-free assays, less potent to Met, Aurora A/B, TrkA/B and Ron, and shows little activity to Flt3, Lck, MK2, PKA, PKC etc. Phase 2.	Others	BMS-754807	http://www.selleckchem.com/products/BMS-754807.html	N/A
P03	426	S1145	CDK	SNS-032 (BMS-387032) has firstly been described as a selective inhibitor of CDK2 with IC50 of 48 nM in cell-free assays and is 10- and 20-fold selective over CDK1/CDK4. It is also found to be sensitive to CDK7/9 with IC50 of 62 nM/4 nM, with little effect on CDK6. Phase 1.	Others	SNS-032 (BMS-387032)	http://www.selleckchem.com/products/SNS-032.html	BMS-387032
P04	427	S1028	EGFR,HER2	Lapatinib (GW-572016) Ditosylate is a potent EGFR and ErbB2 inhibitor with IC50 of 10.8 and 9.2 nM in cell-free assays, respectively.	Protein Tyrosine Kinase	Lapatinib (GW-572016) Ditosylate	http://www.selleckchem.com/products/Lapatinib-Ditosylate.html	GW-57201
P05	428	S1114	c-Met	JNJ-38877605 is an ATP-competitive inhibitor of c-Met with IC50 of 4 nM, 600-fold selective for c-Met than 200 other tyrosine and serine-threonine kinases. Phase 1.	Others	JNJ-38877605	http://www.selleckchem.com/products/JNJ-38877605.html	N/A
P06	429	S1147	Aurora Kinase	Barasertib (AZD1152-HQPA) is a highly selective Aurora B inhibitor with IC50 of 0.37 nM in a cell-free assay, ~3700 fold more selective for Aurora B over Aurora A. Phase 1.	Others	Barasertib (AZD1152-HQPA)	http://www.selleckchem.com/products/AZD1152-HQPA.html	AZD1152
