# Supplementary material for: A simple and flexible high-throughput method for the study of cardiomyocyte proliferation
Source: Sci Rep. 2019 Nov 4;9:15917. doi: 10.1038/s41598-019-52467-0 (PMC6828730; doi:10.1038/s41598-019-52467-0)
Supplement: Supplementary file 3 — All Screen Notes [file 41598_2019_52467_MOESM3_ESM.xls]

## Sheet: Screen1
Well	Molecule #	Plate	Cell Plate Well	Cell Plate #	Time of death (days), 7 = didn't die in time frame	Division	Healthy	Spindly edges	Elongated	Large cells	SF	Comments
A3	1	1	A2	1	2.5	0	0	1	0	0	0	Flat and unhealthy. Very few present with less round shapes and more flat edges. Few Groups.
A4	2	1	A3	1	2	1	0	0	1	0	0	Extremely long and spindly. Crescent-shaped cells. A potential division
A5	3	1	A4	1	2	0	0	0	1	0	0	Unhealthy
A6	4	1	A5	1	2	0	0	0	1	0	0	Unhealthy
A7	5	1	A6	1	2	0	0	1	0	0	0	Sparse colonies, unhealthy
A8	6	1	A7	1	2	0	0	1	1	0	0	Holes. Not very Healthy.
A9	7	1	A8	1	2	0	0	1	1	0	0
A10	8	1	A9	1	2.5	0	0	0	0	0	0	No phenotype
A11	9	1	A10	1	2	0	0	1	1	0	0	A mix of round and elongated cells
A12	10	1	A11	1	3	0	1	1	0	0	0	Flat
A13	11	1	A12	1	0	0	0	0	0	0	0	DEAD
A14	12	1	A13	1	6	1	1	1	1	0	0	Clearly visible divisions, several
A15	13	1	A14	1	5	0	0	1	0	0	0	A few cells were very long-lasting
A16	14	1	A15	1	3	0	1	1	0	0	0
A17	15	1	A16	1	2	0	0	0	0	0	0	Sparsely populated
A18	16	1	A17	1	2.5	0	1	1	0	0	0
A19	17	1	A18	1	1	0	0	0	0	0	0	Few cells
A20	18	1	A19	1	2	0	0	1	0	0	0
A21	19	1	A20	1	1	0	0	0	0	0	0	DEAD
A22	20	1	A21	1	2.5	0	0	0	0	0	0	DEAD
B3	21	1	B2	1	2.5	1	1	1	0	0	0	Possible divisions
B4	22	1	B3	1	3	0	1	0	0	0	0	No phenotype
B5	23	1	B4	1	2.5	1	1	1	0	0	0	Several colonies, possible divisions
B6	24	1	B5	1	3	1	1	1	1	0	0	Several colonies, possible divisions
B7	25	1	B6	1	2.5	0	0	1	0	0	0
B8	26	1	B7	1	2.5	0	0	0	0	0	0	No phenotype
B9	27	1	B8	1	2.5	1	0	0	0	0	0	Several colonies, possible divisions
B10	28	1	B9	1	2.5	1	1	1	0	0	0
B11	29	1	B10	1	3	1	1	1	1	0	0	flat with possible divisions
B12	30	1	B11	1	6.5	0	1	0	0	0	0	Long-lasting in large colonies
B13	31	1	B12	1	6.5	1	1	1	0	0	0	Long-lasting with possible divisions
B14	32	1	B13	1	7.5	1	0	1	0	0	0	Long-lasting with possible divisions
B15	33	1	B14	1	6	1	0	1	0	0	0	Holes, long-lasting, possible divisions
B16	34	1	B15	1	3	0	0	1	0	0	0
B17	35	1	B16	1	1.5	0	0	1	1	0	0	Died quickly
B18	36	1	B17	1	2.5	0	0	1	1	0	0	Very few cells
B19	37	1	B18	1	4	0	1	1	1	0	0	Holes
B20	38	1	B19	1	3.5	0	0	0	0	0	0	Very few cells
B21	39	1	B20	1	0	0	0	0	0	0	0	DEAD
B22	40	1	B21	1	3	0	0	1	0	0	0	Very few cells
C3	41	1	C2	1	2.5	0	0	1	0	0	0
C4	42	1	C3	1	3	0	0	1	0	0	0	Unhealthy
C5	43	1	C4	1	5.5	1	1	0	0	0	0	Flat with possible divisions
C6	44	1	C5	1	3	0	0	0	0	0	0	No phenotype
C7	45	1	C6	1	3	0	0	1	0	0	0	Holes, sparse population
C8	46	1	C7	1	3	0	0	1	0	0	0	Unhealthy
C9	47	1	C8	1	3	0	0	0	0	0	0	Unhealthy
C10	48	1	C9	1	5.5	1	1	1	1	0	1	Holes, flat colony
C11	49	1	C10	1	5.5	1	0	0	0	0	0	Flat, long-lasting, large colonies
C12	50	1	C11	1	6.5	1	1	0	0	0	0	Holes
C13	51	1	C12	1	7	0	0	1	0	0	0	Holes, unhealthy
C14	52	1	C13	1	5.5	0	0	1	1	0	0	Holes, flat
C15	53	1	C14	1	7	1	1	1	1	0	0	Look sickle-shaped
C16	54	1	C15	1	7	1	1	1	1	0	0	Flat, long-lasting
C17	55	1	C16	1	4	0	0	1	0	0	0	Holes, Flat, A lot of sickle cell looking cells.
C18	56	1	C17	1	6	0	0	1	0	0	0	Holes, Flat unhealthy cells look pretty unhealthy
C19	57	1	C18	1	6.5	0	1	1	0	0	0	Holes, Flat. Sparsely populated but otherwise healthy
C20	58	1	C19	1	2	0	0	1	0	0	0	Unhealthy and sparse
C21	59	1	C20	1	1	0	0	1	0	0	0	Die quickly, unhealthy
C22	60	1	C21	1	2	0	0	0	0	0	0	Die quickly, unhealthy
D3	61	1	D2	1	5	1	0	0	0	0	0	No phenotype
D4	62	1	D3	1	5	0	0	0	0	0	0	Unhealthy
D5	63	1	D4	1	1.5	0	0	0	0	0	0	Shrink as they die
D6	64	1	D5	1	2.5	0	0	0	0	0	0	Unhealthy
D7	65	1	D6	1	5.5	0	0	0	0	0	0	No phenotype
D8	66	1	D7	1	6	0	1	0	1	0	0	Strange appearance
D9	67	1	D8	1	4.5	0	0	0	0	0	0	No phenotype
D10	68	1	D9	1	3.5	0	0	1	1	0	0	Holes, flat. Sickle-shaped
D11	69	1	D10	1	3	0	0	1	0	0	0
D12	70	1	D11	1	7	0	1	0	0	0	0
D13	71	1	D12	1
D14	72	1	D13	1	6.5	0	0	1	0	0	0	Holes, flat
D15	73	1	D14	1	0.5	4	0	0	0	0	0	DEAD
D16	74	1	D15	1	6	0	0	0	1	0	0	Holes
D17	75	1	D16	1	4	0	0	0	0	0	0	No phenotype
D18	76	1	D17	1	7	0	0	1	0	0	0	Unhealthy
D19	77	1	D18	1	4	0	0	0	0	0	0	No phenotype
D20	78	1	D19	1	7	1	0	1	0	0	0	Flat, sparsely populated
D21	79	1	D20	1	3	0	0	0	0	0	0	No phenotype
D22	80	1	D21	1	2	0	0	0	0	0	0	Die quickly, unhealthy
E3	81	1	E2	1	2	0	0	0	0	0	0	No phenotype
E4	82	1	E3	1	7	1	1	0	0	0	1	Flat
E5	83	1	E4	1	6	0	1	0	0	0	1	No phenotype
E6	84	1	E5	1	6	1	0	0	1	0	0	Holes, unhealthy
E7	85	1	E6	1	3.5	1	0	0	0	0	0
E8	86	1	E7	1	6.5	1	0	0	1	0	1
E9	87	1	E8	1	3.5	0	0	0	0	0	0	No phenotype
E10	88	1	E9	1	6	0	0	1	1	0	1	Holes, flat. Unhealthy towards end
E11	89	1	E10	1	3.5	0	0	0	1	0	1
E12	90	1	E11	1	7	0	1	0	1	0	0
E13	91	1	E12	1	0.5	0	0	1	0	0	0	DEAD
E14	92	1	E13	1	5.5	0	0	1	1	0	0	Unhealthy, holes
E15	93	1	E14	1	1	0	0	0	0	0	0	Unhealthy
E16	94	1	E15	1	7	1	1	0	0	0	0
E17	95	1	E16	1	4	0	0	0	0	0	0	No phenotype
E18	96	1	E17	1	5	0	0	1	0	0	0	Holes, unhealthy
E19	97	1	E18	1	1.5	0	0	1	0	0	0
E20	98	1	E19	1	6	0	0	1	1	0	0	Unhealthy, sickle-shaped
E21	99	1	E20	1	1.4	0	0	0	0	0	0
E22	100	1	E21	1	6	0	1	1	1	0	1	Flat
F3	101	1	F2	1	3	0	0	1	0	0	0	Die quickly, unhealthy
F4	102	1	F3	1	7	0	0	0	0	0	1	Flat
F5	103	1	F4	1	7	0	1	0	1	0	0
F6	104	1	F5	1	4	0	0	1	0	0	0	Extremely unhealthy, spindly
F7	105	1	F6	1	6.5	0	1	0	0	0	1
F8	106	1	F7	1	6	0	0	0	0	0	0	Holes
F9	107	1	F8	1	6	0	0	0	1	0	0	Holes, unhealthy
F10	108	1	F9	1	7	1	1	0	0	0	0
F11	109	1	F10	1	7	1	1	0	0	0	1
F12	110	1	F11	1	7	0	0	0	1	0	0
F13	111	1	F12	1	6	0	0	0	1	0	1
F14	112	1	F13	1	1	0	0	0	0	0	0	DEAD WITH DEBRIS
F15	113	1	F14	1	7	1	1	0	0	0	1
F16	114	1	F15	1	6.5	0	0	0	0	1	1	Partially unhealthy
F17	115	1	F16	1	7	1	1	0	0	0	0	Several divisions
F18	116	1	F17	1	7	1	0	1	0	1	1	Moderately unhealthy
F19	117	1	F18	1	1.5	0	0	1	0	0	0	Sickle-shaped
F20	118	1	F19	1	4	0	0	1	0	0	0	Unhealthy
F21	119	1	F20	1	7	0	0	1	0	0	0	Holey, unhealthy
F22	120	1	F21	1	7	0	0	0	1	0	0	Unhealthy
G3	121	1	G2	1	7	0	1	0	0	0	0
G4	122	1	G3	1	3	0	0	1	0	0	0	Die quickly, unhealthy
G5	123	1	G4	1	4	0	0	1	1	0	0	Die quickly, unhealthy
G6	124	1	G5	1	5.5	0	0	1	0	0	0	Unhealthy
G7	125	1	G6	1	7	1	0	0	0	0	0	Moderately unhealthy
G8	126	1	G7	1	7	1	1	0	0	0	1
G9	127	1	G8	1	7	0	0	0	0	0	0
G10	128	1	G9	1	4.5	0	0	1	1	0	0	Holes, flat, unhealthy
G11	129	1	G10	1	6	0	0	1	1	0	0
G12	130	1	G11	1	7	0	1	0	1	0	0
G13	131	1	G12	1	7	0	0	1	1	0	0	Unhealthy
G14	132	1	G13	1	4.5	0	0	1	0	0	0	Die quickly, unhealthy
G15	133	1	G14	1	5	0	0	0	1	0	0	Unhealthy
G16	134	1	G15	1	7	1	1	0	1	1	1	Several divisions
G17	135	1	G16	1	1	0	0	0	0	0	0	DEAD
G18	136	1	G17	1	7	0	1	0	0	0	0
G19	137	1	G18	1	7	0	0	1	0	0	0	Unhealthy, die quickly
G20	138	1	G19	1	7	1	1	0	1	0	0
G21	139	1	G20	1	6	0	0	1	1	0	0	Die quickly, unhealthy
G22	140	1	G21	1	7	0	0	1	1	0	0	Unhealthy
H3	141	1	H2	1	7	0	0	0	1	0	0	Moderately unhealthy
H4	142	1	H3	1	5	0	0	1	1	0	0	Holes, flat
H5	143	1	H4	1	7	0	1	0	0	0	1
H6	144	1	H5	1	7	1	1	0	0	0	0
H7	145	1	H6	1	7	0	1	0	1	0	1
H8	146	1	H7	1	7	0	1	0	1	0	1
H9	147	1	H8	1	7	0	1	0	1	0	1
H10	148	1	H9	1	7	0	1	0	1	0	0
H11	149	1	H10	1	7	0	1	0	0	0	0
H12	150	1	H11	1	7	0	0	0	1	0	0	Moderately unhealthy
H13	151	1	H12	1	7	1	1	0	1	0	0	Several divisions
H14	152	1	H13	1	7	0	1	0	0	0	0
H15	153	1	H14	1	7	0	1	0	1	0	0
H16	154	1	H15	1	7	1	1	0	0	0	1
H17	155	1	H16	1	7	0	0	1	0	1	1	Holes, flat, unhealthy
H18	156	1	H17	1	7	1	1	0	1	1	0	Several divisions
H19	157	1	H18	1	7	0	0	0	1	0	0	Sickle-shaped
H20	158	1	H19	1	7	0	1	0	0	0	0
H21	159	1	H20	1	4	0	0	1	0	0	0	Die quickly, unhealthy
H22	160	1	H21	1	7	0	0	1	1	0	0	Holes, flat, unhealthy
I3	161	1	I2	1	1	0	0	1	0	0	0	unhealthy, holes
I4	162	1	I3	1	5	0	0	1	1	0	0
I5	163	1	I4	1	3.5	0	0	1	0	0	0	unhealthy
I6	164	1	I5	1	5	0	0	0	0	0	0	Die quickly, unhealthy
I7	165	1	I6	1	7	1	0	0	0	0	0	potential binucleation event
I8	166	1	I7	1	6.5	0	0	0	0	0	0	sparsely populated, unhealthy
I9	167	1	I8	1	7	1	1	0	0	0	0
I10	168	1	I9	1	3.5	0	0	0	0	0	0	Die quickly, unhealthy
I11	169	1	I10	1	7	0	0	0	0	1	0	unhealthy
I12	170	1	I11	1	7	0	0	0	1	0	0
I13	171	1	I12	1	7	1	1	0	0	0	0
I14	172	1	I13	1	7	1	1	0	1	0	0
I15	173	1	I14	1	1	1	0	0	0	0	0
I16	174	1	I15	1	3	0	0	0	0	0	0
I17	175	1	I16	1	5.5	0	0	0	0	0	0	no phenotype
I18	176	1	I17	1	7	0	1	0	0	1	1
I19	177	1	I18	1	7	1	1	0	0	1	0	nearly confluent by the end
I20	178	1	I19	1	7	0	0	0	0	0	0	no phenotype
I21	179	1	I20	1	7	0	0	0	0	0	0	motile, unhealthy
I22	180	1	I21	1	7	0	1	0	0	1	0
J3	181	1	J2	1	7	0	0	0	0	0	0	no phenotype
J4	182	1	J3	1	2.5	0	0	1	0	0	0	unhealthy
J5	183	1	J4	1	7	1	0	1	0	0	0	unhealthy
J6	184	1	J5	1	7	1	1	0	0	0	0
J7	185	1	J6	1	4.5	0	0	1	0	0	0	vesicles, unhealthy
J8	186	1	J7	1	7	1	0	1	1	0	0	Holes
J9	187	1	J8	1	4.5	0	0	1	0	0	0	unhealthy, sickle-shaped
J10	188	1	J9	1	7	0	0	0	0	0	0	Holes
J11	189	1	J10	1	7	0	0	0	0	0	0	unhealthy
J12	190	1	J11	1	7	0	1	1	0	0	0
J13	191	1	J12	1	7	0	0	0	0	0	0	no phenotype
J14	192	1	J13	1	7	0	1	0	1	0	1
J15	193	1	J14	1	7	1	0	0	1	0	0	potential binucleation event
J16	194	1	J15	1	7	0	1	0	0	0	0
J17	195	1	J16	1	7	0	0	0	0	0	0	no phenotype
J18	196	1	J17	1	7	0	0	1	1	0	0	Holes, flat, unhealthy
J19	197	1	J18	1	7	1	0	0	0	0	0
J20	198	1	J19	1	7	0	0	1	1	0	0	Unhealthy
J21	199	1	J20	1	2	0	0	1	0	0	0	unhealthy
J22	200	1	J21	1	7	0	0	1	0	0	0	Holes, flat, unhealthy
K3	201	1	K2	1	3	0	0	1	0	0	0	Holes, flat
K4	202	1	K3	1	7	0	0	0	1	0	0
K5	203	1	K4	1	7	1	1	0	1	0	1
K6	204	1	K5	1	5	0	0	1	1	0	0	Unhealthy
K7	205	1	K6	1	7	1	0	1	1	1	0	Holes, flat. Unhealthy towards end
K8	206	1	K7	1	7	0	1	0	0	0	0
K9	207	1	K8	1	7	1	1	0	1	0	1	Holes, flat, motile. Almost fibroblast-like
K10	208	1	K9	1	7	0	1	0	1	0	1	Holes, flat, motile. Almost fibroblast-like
K11	209	1	K10	1	7	1	1	0	1	1	1	Motile
K12	210	1	K11	1	7	0	0	0	0	1	0	Holes, flat
K13	211	1	K12	1	7	0	0	0	1	0	0
K14	212	1	K13	1	3.5	0	0	1	1	0	0	Die quickly, unhealthy
K15	213	1	K14	1	0.5	0	0	0	0	0	0	Die quickly, unhealthy
K16	214	1	K15	1	7	1	1	0	1	0	1
K17	215	1	K16	1	7	0	0	1	1	0	1	Holes, flat.
K18	216	1	K17	1	1	0	0	1	0	0	0	Very spindly and unhealthy
K19	217	1	K18	1	7	0	0	0	1	0	1
K20	218	1	K19	1	7	0	0	0	0	0	0	Moderately unhealthy
K21	219	1	K20	1	7	1	1	0	1	0	1	Several divisions
K22	220	1	K21	1	7	1	1	0	1	0	1
L3	221	1	L2	1	7	0	1	1	1	0	0
L4	222	1	L3	1	7	1	1	0	1	1	0
L5	223	1	L4	1	7	0	1	1	0	0	1
L6	224	1	L5	1	7	1	1	0	0	1	1
L7	225	1	L6	1	7	0	1	0	0	0	0
L8	226	1	L7	1	7	0	0	1	0	0	0
L9	227	1	L8	1	4.5	0	0	1	0	0	0	Die quickly, unhealthy
L10	228	1	L9	1	7	1	1	0	1	1	1
L11	229	1	L10	1	7	0	0	0	1	0	0
L12	230	1	L11	1	7	0	1	0	0	0	1
L13	231	1	L12	1	2	0	0	1	0	0	0	Die quickly, unhealthy
L14	232	1	L13	1	7	1	1	1	1	1	0	Holes, flat
L15	233	1	L14	1	7	1	1	0	0	1	1
L16	234	1	L15	1	1	0	0	1	0	0	0	Die quickly, unhealthy
L17	235	1	L16	1	7	0	1	0	0	1	1
L18	236	1	L17	1	7	0	0	1	1	0	0	Holes, flat, sickle-shaped
L19	237	1	L18	1	7	0	0	0	0	0	0
L20	238	1	L19	1	7	0	0	0	0	0	0
L21	239	1	L20	1	2	0	0	0	1	0	0	sparsely populated, unhealthy
L22	240	1	L21	1	7	0	0	1	1	0	0	Unhealthy, holes, flat
M3	241	1	M2	1	7	1	1	0	1	0	0	Several divisions
M4	242	1	M3	1	7	0	0	0	0	0	0	A lot of debris
M5	243	1	M4	1	7	0	1	0	1	0	1
M6	244	1	M5	1	7	0	1	0	1	0	0
M7	245	1	M6	1	7	0	0	1	0	0	0
M8	246	1	M7	1	7	0	0	1	0	0	0	Unhealthy
M9	247	1	M8	1	7	0	1	0	0	0	0
M10	248	1	M9	1	5	0	0	1	1	0	0	Unhealthy
M11	249	1	M10	1	7	0	1	0	1	1	1	Motile
M12	250	1	M11	1	7	0	0	1	1	0	1
M13	251	1	M12	1	3	0	0	0	0	0	0	Die quickly, unhealthy
M14	252	1	M13	1	6	0	0	0	1	0	0
M15	253	1	M14	1	7	0	1	0	1	0	0
M16	254	1	M15	1	7	0	1	1	1	0	0
M17	255	1	M16	1	5.5	0	0	1	0	0	0	Unhealthy
M18	256	1	M17	1	7	1	0	0	1	0	0	A lot of debris
M19	257	1	M18	1	7	1	1	0	1	0	1
M20	258	1	M19	1	7	0	0	0	0	0	0
M21	259	1	M20	1	7	1	1	0	1	1	1	Sickle-shaped
M22	260	1	M21	1	7	0	1	0	1	0	0	Unhealthy
N3	261	1	N2	1	7	0	0	1	1	0	0	Holes, flat
N4	262	1	N3	1	7	0	0	1	0	0	0
N5	263	1	N4	1	7	0	1	0	1	1	1
N6	264	1	N5	1	1.5	0	0	0	0	0	0	Die quickly, unhealthy
N7	265	1	N6	1	7	1	1	0	1	1	0
N8	266	1	N7	1	6	0	0	1	1	0	0	Unhealthy
N9	267	1	N8	1	4	0	0	1	0	0	0	Holes, flat, unhealthy
N10	268	1	N9	1	7	0	1	1	0	1	1	Holes, flat, extremely large cells
N11	269	1	N10	1	7	0	1	0	0	1	0	Round
N12	270	1	N11	1	7	0	1	0	0	0	0	A lot of debris
N13	271	1	N12	1	7	0	0	0	1	0	0	Sickle-shaped
N14	272	1	N13	1	7	1	1	0	0	0	0
N15	273	1	N14	1	5	0	0	0	0	0	0	Unhealthy
N16	274	1	N15	1	7	1	1	0	0	1	1	Several divisions
N17	275	1	N16	1	7	0	0	0	0	0	0	Holes, flat
N18	276	1	N17	1	7	0	1	0	1	0	0	Several divisions
N19	277	1	N18	1	3	0	0	1	0	0	0	Unhealthy
N20	278	1	N19	1	7	1	1	0	1	0	1
N21	279	1	N20	1	7	0	1	0	0	0	0
N22	280	1	N21	1	3	0	0	0	0	0	0	A lot of debris
O3	281	1	O2	1	0	0	0	0	0	0	1	Die quickly, unhealthy
O4	282	1	O3	1	7	0	0	1	1	0	1	Holes
O5	283	1	O4	1	2.5	0	0	1	0	0	0	Holes, unhealthy
O6	284	1	O5	1	7	1	1	0	1	1	1	Divisions then immediate death
O7	285	1	O6	1	3.5	0	0	0	1	0	0	Holes
O8	286	1	O7	1	7	0	0	1	0	0	1	Flat with holes, triangular cells
O9	287	1	O8	1	7	0	0	0	0	1	1	A lot of debris
O10	288	1	O9	1	2.5	0	0	1	0	0	0	unhealthy
O11	289	1	O10	1	0	0	0	0	0	0	0	Die quickly, unhealthy
O12	290	1	O11	1	3	0	0	1	0	0	0	Die quickly, unhealthy
O13	291	1	O12	1	5.5	0	0	1	1	0	0	Holes, unhealthy
O14	292	1	O13	1	7	0	0	1	1	1	1	Holes, unhealthy
O15	293	1	O14	1	2.5	0	0	1	0	0	0	Holes, a lot of debris
O16	294	1	O15	1	7	1	1	0	1	0	0	Flat
O17	295	1	O16	1	0	0	0	0	0	0	0	Die quickly, unhealthy
O18	296	1	O17	1	7	0	0	0	0	0	0	unhealthy
O19	297	1	O18	1	4.5	0	0	1	0	0	0	Unhealthy
O20	298	1	O19	1	7	0	1	0	0	0	1	Flat
O21	299	1	O20	1	0	0	0	0	0	0	0	Die quickly, unhealthy
O22	300	1	O21	1	7	0	1	0	1	1	1
P3	301	1	P2	1	7	0	1	0	0	0	0	Unhealthy
P4	302	1	P3	1	7	0	0	0	1	0	0
P5	303	1	P4	1	5	0	0	1	0	0	0	Unhealthy
P6	304	1	P5	1	7	0	1	0	1	1	1	Flat and remarkably healthy
P7	305	1	P6	1	7	1	1	0	1	0	1	Small cells
P8	306	1	P7	1	7	0	1	0	0	0	0	Flat
P9	307	1	P8	1	7	0	1	0	1	1	1	Flat
P10	308	1	P9	1	7	1	1	0	0	0	1	Flat
P11	309	1	P10	1	7	0	0	1	1	0	0	Unhealthy, sickle-shaped
P12	310	1	P11	1	7	0	0	0	0	1	0	Flat with holes, unhealthy
P13	311	1	P12	1	7	0	1	0	0	0	0
P14	312	1	P13	1	7	0	0	0	1	0	1	A lot of debris
P15	313	1	P14	1	7	0	0	0	0	0	1	A lot of debris
P16	314	1	P15	1	7	0	1	1	1	0	0
P17	315	1	P16	1	7	0	1	1	1	0	1	Flat
P18	316	1	P17	1	1	0	0	0	0	0	0	Die quickly, unhealthy
P19	317	1	P18	1	7	1	0	0	1	0	1	Several divisions
P20	318	1	P19	1	7	0	0	0	0	0	1	Die quickly, unhealthy
P21	319	1	P20	1	7	0	0	0	0	1	0
P22	320	1	P21	1	4	0	0	1	0	0	0	A lot of debris
A3	321	2	A22	1	0	0	0	0	0	0	0	DEAD
A4	322	2	A23	1	2.5	0	0	0	0	0	0	unhealthy
A5	323	2	A24	1	2.5	0	0	0	0	0	0	few cells
A6	324	2	B1	2	2	0	0	0	0	0	0	small, round, unhealthy
A7	325	2	A2	2	1.5	0	0	0	0	0	0	Unhealthy
A8	326	2	A17	2	7	0	0	0	0	0	0	no phenotype
A9	327	2	B1	1	3	0	1	1	0	0	0	possible division wide variety of relatively large cells
B3	328	2	B22	1	3	1	1	1	1	0	0	Lots of divisions localized in single areas
B4	329	2	B23	1	3	0	0	0	0	0	0	small colonies
B5	330	2	B24	1	3.5	0	1	1	0	0	0	possible divisions
B6	331	2	B2	2	2	1	0	0	0	0	0	unhealthy
B7	332	2	A3	2	6	0	0	0	0	0	0	Holes, unhealthy
B8	333	2	A18	2	5.5	0	0	0	0	0	0	no phenotype
B9	334	2	C1	1	5	0	1	0	1	0	0
C3	335	2	C22	1	7	0	1	0	0	0	0	Holes, flat sparsely populated cells
C4	336	2	C23	1	2.5	0	0	1	0	0	0	Sparsely populated, variable population
C5	337	2	C24	1	7	1	1	0	1	0	0
C6	338	2	B3	2	5	0	0	0	0	0	0	no phenotype
C7	339	2	A4	2	1	0	0	0	0	0	0	Die quickly, unhealthy
C8	340	2	A19	2	7	0	0	0	0	1	0	holes
C9	341	2	D1	1	6.5	1	1	1	1	0	1	Holes, flat, several divisions
D3	342	2	D22	1	6	0	0	0	0	0	0	Sparsely populated
D4	343	2	D23	1	3	0	0	0	0	0	0	Sparsely populated
D5	344	2	D24	1	7	0	0	0	0	0	0	No phenotype
D6	345	2	B4	2	4	0	0	0	0	0	0	small, round, unhealthy
D7	346	2	A5	2	3	0	0	0	0	1	1	Die quickly, unhealthy
D8	347	2	A20	2	3.5	0	0	0	0	0	0	unhealthy
D9	348	2	E1	1	7	0	1	0	1	0	1	Holes
E3	349	2	E22	1	7	0	1	0	1	0	1
E4	350	2	E23	1	7	0	1	0	0	0	0
E5	351	2	E24	1	7	0	0	0	1	0	0	Holes, flat
E6	352	2	B5	2	2	0	0	0	0	0	0	small, round, unhealthy
E7	353	2	A6	2	5	0	0	0	0	0	0	Die quickly, unhealthy
E8	354	2	A21	2	7	0	0	0	0	0	0	small cells
E9	355	2	F1	1	7	0	1	0	0	0	1	Holes, flat
F3	356	2	F22	1	7	0	0	0	1	0	0	Holes, flat. Strange shapes
F4	357	2	F23	1	7	0	0	0	1	0	0	Moderately unhealthy
F5	358	2	F24	1	7	0	0	0	1	0	0	Holes, flat
F6	359	2	B6	2	3	0	0	0	0	0	0	small, unhealthy
F7	360	2	A7	2	6	0	0	0	0	0	0	Die quickly, unhealthy
F8	361	2	A22	2	7	0	0	0	0	0	0	motile
F9	362	2	G1	1	7	0	0	0	1	0	0
G3	363	2	G22	1	7	0	1	0	0	0	0
G4	364	2	G23	1	7	0	1	0	1	0	0
G5	365	2	G24	1	7	1	1	0	0	1	0	Several divisions
G6	366	2	B7	2	1.5	0	0	0	0	0	0	unhealthy
G7	367	2	A8	2	2	0	0	0	0	0	0	Die quickly, unhealthy
G8	368	2	A23	2	5	0	0	1	0	0	0	motile
G9	369	2	H1	1	7	1	1	0	0	0	0	Several divisions
H3	370	2	H22	1	6	0	0	1	0	0	0	Unhealthy
H4	371	2	H23	1	7	0	0	0	0	0	0	Sparsely populated, unhealthy
H5	372	2	H24	1	7	1	1	0	0	1	1	Several divisions
H6	373	2	B8	2	2.5	0	0	1	0	0	0	small, protrusions
H7	374	2	A9	2	3.5	0	0	0	0	0	0	unhealthy
H8	375	2	A24	2	1	0	0	1	0	0	0	unhealthy
H9	376	2	I1	1	7	0	1	0	0	0	0
I3	377	2	I22	1	7	0	0	0	0	1	0	unhealthy
I4	378	2	I23	1	7	0	0	1	1	0	0
I5	379	2	I24	1	7	0	1	0	1	0	0
I6	380	2	B9	2	3.5	0	0	0	0	0	0	small, unhealthy
I7	381	2	A10	2	5	0	0	0	0	0	0	Small cells
I8	382	2	B17	2	3	0	0	0	0	0	0	no phenotype
I9	383	2	J1	1	4.5	0	0	1	1	0	0	very unhealthy
J3	384	2	J22	1	7	0	1	0	0	0	0
J4	385	2	J23	1	4	0	0	1	0	0	0	Unhealthy
J5	386	2	J24	1	7	1	1	0	1	0	0
J6	387	2	B10	2	3	0	0	1	0	0	0	small
J7	388	2	A11	2	3.5	0	0	1	0	0	0	motile, small
J8	389	2	B18	2	3.5	0	0	0	0	0	0	Sickle-shaped
J9	390	2	K1	1	7	0	1	0	1	0	0
K3	391	2	K22	1	1	0	0	0	0	0	0	Die quickly, unhealthy
K4	392	2	K23	1	1	0	0	0	0	0	0	Die quickly, unhealthy
K5	393	2	K24	1	7	0	0	1	1	0	0	Unhealthy
K6	394	2	B11	2	2.5	0	0	1	1	0	0	unhealthy
K7	395	2	A12	2	3.5	0	0	0	0	0	0	unhealthy
K8	396	2	B19	2	4.5	0	0	1	0	0	0	small cells
K9	397	2	L1	1	7	1	1	0	1	0	1
L3	398	2	L22	1	7	0	0	1	1	0	0	Holes, flat
L4	399	2	L23	1	7	0	0	0	1	0	0	Unhealthy
L5	400	2	L24	1	3	0	0	1	0	0	0	Die quickly, unhealthy
L6	401	2	B12	2	1.5	0	0	0	0	0	0	unhealthy
L7	402	2	A13	2	3.5	0	0	0	0	0	0	no phenotype
L8	403	2	B20	2	3	0	0	0	0	0	0	no phenotype
L9	404	2	M1	1	7	0	1	0	1	0	0
M3	405	2	M22	1	7	1	1	0	1	1	1
M4	406	2	M23	1	7	0	1	0	0	1	0	A lot of debris
M5	407	2	M24	1	7	1	1	0	0	0	1
M6	408	2	B13	2	1.5	0	0	0	0	0	0	unhealthy
M7	409	2	A14	2	1.5	0	0	0	0	0	0	unhealthy
M8	410	2	B21	2	6.5	0	0	0	0	0	0	no phenotype
M9	411	2	N1	1	7	0	1	0	1	0	1	Motile
N3	412	2	N22	1	7	0	0	1	1	0	0	Unhealthy
N4	413	2	N23	1	5	0	0	0	0	0	0	Die quickly, unhealthy
N5	414	2	N24	1	7	1	1	0	0	1	1
N6	415	2	B14	2	3	0	0	0	0	0	0	unhealthy
N7	416	2	A15	2	2	0	0	0	0	0	0	unhealthy
N8	417	2	B22	2	2	0	0	0	0	0	0	small, sickle-shaped
P7	418	2	O1	1	7	0	1	0	0	1	0
O3	419	2	O22	1	7	1	1	0	1	1	1	Several divisions
O4	420	2	O23	1	7	0	1	0	1	0	1
O5	421	2	O24	1	7	0	1	0	0	0	1	Small cells
O6	422	2	B15	2	3	0	0	1	0	0	0	Sickle-shaped
O7	423	2	A16	2	3.5	0	0	0	0	0	0	unhealthy
O8	424	2	B23	2	6.5	0	0	1	0	0	0	motile
P8	425	2	P1	1	5	0	0	1	0	0	0	unhealthy
P3	426	2	P22	1	2	0	0	1	0	0	0	Die quickly, unhealthy
P4	427	2	P23	1	7	0	1	0	0	1	0	Flat
P5	428	2	P24	1	7	1	1	0	0	1	1	Flat
P6	429	2	B16	2	4	0	0	1	0	0	0	unhealthy

## Sheet: Screen2
Well	Molecule #	Plate	Time of death (days), 7 = didn't die in time frame	Division	Healthy	Spindly edges	Elongated	Large cells	SF	Notes
A3	1	1	1	0	0	0	0	0	0	flat and protrudey
A4	2	1	1.5	0	0	0	0	0	0	flat and protrudey
A5	3	1	2	0	0	0	0	0	0	flat and protrudey
A6	4	1	2	1	0	0	0	0	0
A7	5	1	1.5	0	0	0	0	0	0	flat and protrudey
A8	6	1	1	0	0	0	0	0	0	pointy
A9	7	1	2	0	0	0	0	0	0
A10	8	1	2	0	0	0	0	0	1	flat
A11	9	1	2	1	0	0	0	0	0
A12	10	1	2.5	0	0	0	1	0	0
A13	11	1	1	0	0	0	0	0	0	blebby
A14	12	1	3	0	0	0	1	0	0	flat and translucent: some. Pointy
A15	13	1	2.5	0	0	0	0	1	0	flat and translucent: some. Pointy
A16	14	1	2	0	1	0	0	0	0	no phenotype
A17	15	1	1.5	0	0	0	0	0	0	protrudey
A18	16	1	2	0	0	0	0	0	0	flat
A19	17	1	1.5	0	0	0	0	0	0	shrink and die, unhealthy
A20	18	1	2	0	0	0	1	0	0	die quickly
A21	19	1	1.5	0	0	0	0	0	0	flat
A22	20	1	1.5	0	0	0	0	0	0	no phenotype, die quickly
B3	21	1	1.5	0	0	1	0	0	0	flat
B4	22	1	2	0	0	0	0	0	0	no phenotype
B5	23	1	2	0	0	1	0	0	0	flat, die quickly
B6	24	1	2	1	0	0	0	0	0
B7	25	1	2	0	0	0	0	0	0	flat and motile, protrude
B8	26	1	1.5	1	0	0	0	0	0
B9	27	1	2	0	0	0	0	0	1	flat and protrude
B10	28	1	2	0	0	0	0	0	0	protrude
B11	29	1	3	0	1	0	0	1	0
B12	30	1	3	1	0	0	0	0	0	extra divisions noticed
B13	31	1	5	0	0	1	0	0	0	holey, protrude
B14	32	1	4.5	1	0	0	0	0	0	flat
B15	33	1	3	0	0	0	0	0	0	flat and motile
B16	34	1	2.5	0	0	0	0	0	0	no phenotype
B17	35	1	0.5	0	0	1	0	0	0	die quickly
B18	36	1	2.5	0	0	0	0	0	0	die quickly
B19	37	1	2	0	0	1	0	0	0	die quickly
B20	38	1	2.5	0	0	0	0	0	0	no phenotype
B21	39	1	1	0	0	1	0	0	0	weird
B22	40	1	2	0	0	0	0	0	0	no phenotype
C3	41	1	2.5	0	0	1	0	0	0	textured
C4	42	1	0.5	0	0	1	0	0	0	die quickly
C5	43	1	2	0	0	0	0	0	0	appear to be undergoing massive retrograde flow, weird
C6	44	1	2	0	0	0	0	0	0	no phenotype, die quickly
C7	45	1	1	0	0	0	0	0	0	no phenotype
C8	46	1	2.5	0	0	0	0	0	0	flat
C9	47	1	3	1	0	0	0	0	0
C10	48	1	3	1	0	0	0	0	0	division may be a binucleation event
C11	49	1	5	0	0	0	0	0	0	no phenotype
C12	50	1	3.5	0	0	0	0	1	1	flat
C13	51	1	3.5	0	0	0	0	0	0	some motile cells
C14	52	1	4	0	0	0	0	0	0	no phenotype
C15	53	1	3.5	0	0	0	0	0	0	no phenotype
C16	54	1	3	0	0	0	0	0	0	no phenotype
C17	55	1	3	0	0	0	0	0	0	no phenotype
C18	56	1	2.5	0	0	0	0	0	0	no phenotype
C19	57	1	3	0	0	0	0	0	0	die quickly
C20	58	1	2.5	0	0	0	0	0	0	die quickly
C21	59	1	1	0	0	0	0	0	0	die quickly, very unhealthy
C22	60	1	1	0	0	0	0	0	0	die quickly, very unhealthy
D3	61	1	3	0	0	0	0	1	0	flat
D4	62	1	3	0	0	0	0	0	0	no phenotype
D5	63	1	2	0	0	0	0	0	0	die quickly
D6	64	1	2	0	0	0	0	0	0	die quickly
D7	65	1	6.5	0	0	0	0	1	0
D8	66	1	6.5	1	0	0	0	0	0
D9	67	1	3	0	0	0	0	0	0	no phenotype
D10	68	1	3	0	0	1	0	0	0	motile
D11	69	1	5	0	0	0	0	1	0	flat, motile
D12	70	1	5.5	0	0	0	0	1	1	motile
D13	71	1	5	0	0	0	0	0	0	no phenotype
D14	72	1	5	0	0	0	0	0	0	no phenotype
D15	73	1	0.5	0	0	0	0	0	0	die quickly
D16	74	1	4.5	0	0	0	0	0	1	vacuolar? Vesicles
D17	75	1	2.5	0	0	0	0	0	0	no phenotype
D18	76	1	3.5	1	0	0	0	0	0
D19	77	1	2.5	0	0	0	0	0	0	some flat and motile
D20	78	1	4	0	0	0	0	0	0	concave, sickle-like cells
D21	79	1	3	0	0	0	0	0	0	no phenotype
D22	80	1	2	0	0	0	0	0	0	unhealthy, flat
E3	81	1	6	1	0	0	0	0	0	some flat and motile
E4	82	1	7	0	1	0	0	0	0	long-lasting
E5	83	1	7	0	1	0	0	0	0	long-lasting
E6	84	1	7	0	0	0	0	0	0	no phenotype
E7	85	1	7	0	0	0	0	0	0	motile
E8	86	1	6.5	0	0	0	0	0	0	flat, protrude
E9	87	1	6.5	0	0	0	0	0	1	flat
E10	88	1	6	0	0	0	0	0	0	no phenotype
E11	89	1	6	1	0	0	0	0	0
E12	90	1	5	1	0	0	0	0	0
E13	91	1	1	0	0	1	0	0	0	die quickly
E14	92	1	4	0	0	0	0	0	0	no phenotype
E15	93	1	3.5	0	0	1	0	0	0
E16	94	1	5.5	0	0	1	0	0	0	flat and motile, almost fibroblast-like
E17	95	1	5	0	1	0	0	0	0
E18	96	1	3	0	0	1	0	0	0
E19	97	1	3.5	0	0	0	0	0	0	no phenotype
E20	98	1	4.5	1	0	0	0	0	0
E21	99	1	2.5	0	0	0	0	0	0	unhealthy
E22	100	1	3.5	0	0	0	0	0	0	unhealthy
F3	101	1	1.5	0	0	0	0	0	0	unhealthy, die quickly
F4	102	1	7	0	0	1	0	1	0	strange, flat, protrusions
F5	103	1	7	1	1	0	0	1	0
F6	104	1	3.5	0	0	1	0	0	0	very unhealthy
F7	105	1	7	0	1	0	0	0	0	very long-lasting
F8	106	1	6.5	0	0	0	0	0	0	holes
F9	107	1	7	0	0	0	0	0	0	vesicular? Almost vacuolar in appearance
F10	108	1	6.5	0	0	0	0	0	0	very motile
F11	109	1	6.5	1	1	0	0	0	0	several divisions
F12	110	1	6	1	0	0	0	0	0
F13	111	1	4.5	0	0	0	0	0	0	no phenotype
F14	112	1	0.5	0	0	0	0	0	0	die quickly
F15	113	1	6	0	0	0	0	0	0	no phenotype
F16	114	1	3.5	0	0	0	0	0	0	very unhealthy
F17	115	1	5.5	1	0	0	0	0	0
F18	116	1	5	0	0	0	0	0	0	no phenotype
F19	117	1	1.5	0	0	1	0	0	0	shrink as they die
F20	118	1	3	0	0	0	0	0	0	no phenotype
F21	119	1	5	0	0	0	0	0	0	vesicular
F22	120	1	4.5	0	0	0	0	0	0	no phenotype
G3	121	1	7	0	0	0	0	0	0	very small cells
G4	122	1	6.5	0	0	1	0	0	0
G5	123	1	2	0	0	0	0	0	0	die quickly, very few cells
G6	124	1	3	0	0	0	0	0	0	unhealthy, a lot of debris
G7	125	1	6	0	0	0	0	1	0	flat and motile
G8	126	1	7	1	0	0	0	0	0	long-lasting
G9	127	1	5.5	0	0	0	0	0	0	pointed edges
G10	128	1	3.5	0	0	0	0	0	0	pointed edges
G11	129	1	4	0	0	0	0	0	0	no phenotype
G12	130	1	5	0	1	0	0	0	0	long-lasting
G13	131	1	7	0	0	0	1	0	0
G14	132	1	3.5	1	0	0	0	0	0
G15	133	1	4.5	0	0	0	0	0	0	die quickly/unhealthy
G16	134	1	6	0	0	0	0	0	1
G17	135	1	0.5	0	0	0	0	0	0	die quickly
G18	136	1	5.5	1	0	0	0	0	1
G19	137	1	4	0	0	0	0	0	0	small cells
G20	138	1	6	0	0	1	0	0	0
G21	139	1	4	0	0	0	0	0	0	no phenotype
G22	140	1	4	0	0	1	0	0	0	motile
H3	141	1	7	0	0	0	0	0	0	weird, motile, long-lasting
H4	142	1	7	0	0	0	0	0	0	no phenotype, a lot of debris
H5	143	1	7	0	0	0	0	0	0	no phenotype
H6	144	1	7	1	0	0	0	0	0	long-lasting
H7	145	1	7	1	0	0	0	0	0
H8	146	1	7	1	0	0	0	0	0	very large, flat colonies
H9	147	1	7	1	0	1	0	0	0
H10	148	1	7	1	0	0	0	0	0	pointed edges. A potential binucleation event
H11	149	1	7	1	0	0	0	0	0	long-lsating
H12	150	1	7	0	0	0	0	0	0	a few flat motile cells
H13	151	1	7	1	0	0	0	0	0
H14	152	1	7	0	0	0	0	0	0	crystals form?
H15	153	1	6.5	0	0	0	0	0	0	no phenotype
H16	154	1	6.5	0	1	0	0	0	0	very large, spread out colonies
H17	155	1	5.5	0	0	0	0	0	0	no phenotype
H18	156	1	6	0	0	0	0	1	0	large colonies
H19	157	1	6.5	0	1	0	0	1	0	flat
H20	158	1	6	0	1	0	0	1	0
H21	159	1	4	0	0	0	0	0	0	die quickly
H22	160	1	4.5	0	0	1	0	0	0
I3	161	1	7	0	0	0	0	0	0	unhealthy-looking
I4	162	1	7	0	0	0	0	0	0	unhealthy-looking
I5	163	1	4	0	0	1	0	0	0	unhealthy-looking
I6	164	1	0.5	0	0	0	0	0	0	die quickly
I7	165	1	7	0	0	0	0	0	0	no phenotype
I8	166	1	3.5	0	0	0	0	0	0	no phenotype
I9	167	1	7	0	0	0	0	0	0	small cells
I10	168	1	1.5	1	0	0	0	0	0	unhealthy, die quickly
I11	169	1	7	0	0	0	0	0	0	unhealthy
I12	170	1	7	1	0	0	0	0	0	a binucleation event
I13	171	1	7	0	0	0	0	0	0	no phenotype
I14	172	1	7	0	0	0	0	0	0	no phenotype
I15	173	1	4	0	0	0	0	0	0	unhealthy
I16	174	1	3	0	0	1	0	0	0	die quickly
I17	175	1	3.5	0	0	1	0	0	0	small and unhealthy
I18	176	1	7	0	0	0	0	0	0	no phenotype
I19	177	1	7	1	0	0	0	0	0	small cells
I20	178	1	7	1	0	0	0	0	0
I21	179	1	6.5	0	0	0	0	0	0	no phenotype
I22	180	1	6	0	1	0	0	0	0
J3	181	1	7	0	0	0	0	0	0	no phenotype
J4	182	1	1	0	0	1	0	0	0	vesicular, sickle-shaped
J5	183	1	7	0	0	1	0	0	0	large colonies
J6	184	1	7	1	1	0	0	0	0	several divisions, large healthy colonies
J7	185	1	1.5	0	0	0	0	0	0	die quickly
J8	186	1	7	1	0	0	0	0	0
J9	187	1	3.5	0	0	0	0	0	0	unhealthy
J10	188	1	7	0	0	0	0	0	0	no phenotype
J11	189	1	5.5	0	0	0	0	0	0	unhealthy
J12	190	1	7	0	0	0	0	0	0	no phenotype
J13	191	1	7	0	0	0	0	0	0	no phenotype
J14	192	1	7	1	0	0	0	0	0	divide then die immediately afterward
J15	193	1	7	0	0	0	0	0	0	crystals form
J16	194	1	7	1	0	0	0	0	0
J17	195	1	7	1	0	0	1	0	0
J18	196	1	3.5	0	0	1	0	0	0	flat and motile
J19	197	1	7	1	0	0	0	0	0
J20	198	1	3.5	0	0	0	0	0	0	die quickly
J21	199	1	1.5	0	0	1	0	0	0	die quickly
J22	200	1	0.5	0	0	0	0	0	0	die quickly
K3	201	1	2	0	0	0	0	0	0	die quickly
K4	202	1	7	0	0	0	0	0	0	no phenotype
K5	203	1	7	1	0	0	0	0	0
K6	204	1	3.5	0	0	0	0	0	0	unhealthy
K7	205	1	7	0	0	1	0	0	0	motile, vesicular
K8	206	1	7	0	0	0	0	0	0	no phenotype
K9	207	1	7	0	0	0	0	0	0	no phenotype
K10	208	1	7	1	0	0	0	0	0
K11	209	1	7	0	0	0	0	0	0	no phenotype
K12	210	1	6.5	0	0	0	0	0	0	unhealthy
K13	211	1	7	0	0	0	0	0	0	no phenotype
K14	212	1	3	0	0	0	0	0	0	unhealthy
K15	213	1	0.5	0	0	0	0	0	0	die quickly
K16	214	1	7	1	1	0	0	0	0
K17	215	1	7	0	0	0	0	0	0	no phenotype
K18	216	1	2	0	0	1	0	0	0
K19	217	1	7	0	0	0	0	0	0	no phenotype
K20	218	1	7	0	0	0	0	0	0	small
K21	219	1	7	0	0	0	0	0	0	no phenotype
K22	220	1	7	0	0	0	0	0	0	flat
L3	221	1	7	0	0	0	0	0	0	no phenotype
L4	222	1	7	0	0	0	0	0	0	unhealthy
L5	223	1	4.5	0	0	0	0	1	0	pointed
L6	224	1	7	0	0	0	0	0	0	no phenotype
L7	225	1	7	0	0	0	0	0	0	no phenotype
L8	226	1	7	0	0	0	0	0	0	no phenotype
L9	227	1	3	0	0	1	0	0	0	unhealthy
L10	228	1	7	0	1	0	0	0	0	big colonies
L11	229	1	7	0	0	0	0	0	0	no phenotype
L12	230	1	7	0	0	0	0	0	0	no phenotype
L13	231	1	3.5	0	0	1	0	0	0	sickle-shaped
L14	232	1	7	0	0	0	0	0	0	no phenotype
L15	233	1	7	1	0	0	0	0	0
L16	234	1	1	0	0	1	0	0	0
L17	235	1	2.5	0	0	1	0	0	0
L18	236	1	6	0	0	0	0	0	0	no phenotype
L19	237	1	7	0	0	0	0	1	0	flat
L20	238	1	7	0	0	0	0	1	0
L21	239	1	7	0	0	0	0	0	0	motile
L22	240	1	3	0	0	1	0	0	0
M3	241	1	7	0	0	0	0	0	0	no phenotype
M4	242	1	7	0	0	0	0	0	0	no phenotype
M5	243	1	7	0	0	0	0	0	0	no phenotype
M6	244	1	7	0	0	0	0	0	0	no phenotype
M7	245	1	7	1	0	1	0	1	0	potential binucleation event, large colonies
M8	246	1	7	0	0	0	0	0	0	motile
M9	247	1	7	1	0	0	0	0	0	long-lasting
M10	248	1	3.5	0	0	1	0	0	0	unhealthy
M11	249	1	7	1	0	0	0	0	0	binucleation event, some multinucleated cells
M12	250	1	6.5	0	0	1	0	0	0	unhealthy
M13	251	1	0.5	0	0	0	0	0	0	bleb and die
M14	252	1	5	0	0	0	0	0	0	shrink and die
M15	253	1	7	1	1	0	0	1	0	big healthy colonies
M16	254	1	7	0	0	0	0	0	0	big colonies
M17	255	1	5.5	0	0	1	0	0	0
M18	256	1	7	1	0	0	0	0	0	binucleation
M19	257	1	7	1	0	0	0	0	0
M20	258	1	7	1	0	0	0	0	0
M21	259	1	7	0	0	0	0	1	0	big colonies
M22	260	1	7	1	0	0	0	0	0	binucleation event
N3	261	1	2.5	0	0	0	0	0	0	unhealthy
N4	262	1	7	0	0	0	0	0	0	no phenotype
N5	263	1	7	1	0	0	0	0	0	moderately unhealthy
N6	264	1	1	0	0	0	0	0	0	unhealthy
N7	265	1	7	1	0	0	0	0	0	binucleation, long-lasting
N8	266	1	4.5	0	0	0	0	0	0	unhealthy
N9	267	1	4.5	0	0	0	0	0	0	unhealthy
N10	268	1	7	0	0	0	0	1	1
N11	269	1	7	0	0	0	0	1	0
N12	270	1	7	0	0	0	0	0	0	strange crystalline aggregates
N13	271	1	7	1	0	0	0	0	0
N14	272	1	7	0	0	0	0	0	0	no phenotype
N15	273	1	2.5	1	0	0	0	0	0	die immedately after dividing
N16	274	1	7	0	0	0	0	1	0
N17	275	1	7	0	0	0	0	0	0	unhealthy, textured
N18	276	1	7	1	0	0	0	0	0	long-lasting
N19	277	1	2	0	0	1	0	0	0
N20	278	1	7	1	0	0	0	0	0
N21	279	1	7	0	0	0	0	0	0	unhealthy
N22	280	1	4.5	0	0	0	0	0	0	unhealthy
O3	281	1	7	0	0	0	0	0	0	no phenotype
O4	282	1	7	0	0	0	0	0	0	unhealthy
O5	283	1	7	1	0	0	0	0	0	moderately unhealthy
O6	284	1	7	0	0	0	0	0	0	no phenotype
O7	285	1	4.5	0	0	0	0	0	0	unhealthy
O8	286	1	7	0	0	0	0	0	0	vesicular
O9	287	1	7	0	0	0	0	0	0	unhealthy
O10	288	1	3.5	0	0	1	0	0	0	unhealthy
O11	289	1	1	0	0	1	0	0	0	unhealthy
O12	290	1	2	0	0	0	0	0	0	die quickly, unhealthy
O13	291	1	7	0	0	0	0	0	0	unhealthy
O14	292	1	7	0	0	0	0	0	0	no phenotype
O15	293	1	3.5	0	0	0	0	0	0	unhealthy
O16	294	1	7	0	0	0	0	0	0	no phenotype
O17	295	1	5	0	0	0	0	0	0	unhealthy
O18	296	1	7	0	0	0	0	0	0	no phenotype
O19	297	1	4	0	0	1	0	0	0	unhealthy
O20	298	1	7	0	0	0	0	1	0
O21	299	1	0.5	0	0	0	0	0	0	die quickly
O22	300	1	7	0	0	0	0	0	0	flat, motile
P3	301	1	7	0	0	0	0	0	0	no phenotype
P4	302	1	7	0	0	0	0	0	0	unhealthy
P5	303	1	4	0	0	0	0	0	0	unhealthy
P6	304	1	7	0	0	0	0	0	0	unhealthy
P7	305	1	7	0	0	0	0	1	0	flat, motile
P8	306	1	7	0	0	0	0	0	0	no phenotype
P9	307	1	7	0	0	0	0	0	0	no phenotype
P10	308	1	7	0	0	0	0	0	0	no phenotype
P11	309	1	7	0	0	0	0	0	0	unhealthy
P12	310	1	7	0	0	0	0	0	0	no phenotype
P13	311	1	7	0	0	0	0	0	0	no phenotype
P14	312	1	7	0	0	0	0	0	0	no phenotype
P15	313	1	3	0	0	0	0	0	0	die quickly
P16	314	1	7	0	0	0	0	0	0	no phenotype
P17	315	1	7	0	0	0	0	0	0	no phenotype
P18	316	1	0.5	0	0	0	0	0	0	die quickly
P19	317	1	7	0	0	1	0	0	0	unhealthy
P20	318	1	7	0	0	0	0	0	0	small
P21	319	1	7	0	0	0	0	0	0	unhealthy, small
P22	320	1	1	0	0	0	0	0	0	die quickly
A3	321	2	5.5	0	0	0	0	0	0	no phenotype
A4	322	2	5.5	0	0	0	0	0	0	no phenotype
A5	323	2	7	0	0	0	0	0	0	no phenotype
A6	324	2	1	0	0	0	0	0	0	die quickly
A7	325	2	3	0	0	0	0	0	0	no phenotype
A8	326	2	3	0	0	0	0	0	0	no phenotype
A9	327	2	3	0	0	0	0	0	0	no phenotype
B3	328	2	5.5	0	0	1	0	0	0	sickle-shaped, motile
B4	329	2	7	0	0	0	0	0	0	no phenotype
B5	330	2	7	1	0	0	1	0	0
B6	331	2	7	0	0	0	0	0	0	unhealthy
B7	332	2	7	1	1	0	0	0	0
B8	333	2	5	0	0	0	0	0	0	no phenotype
B9	334	2	5	0	0	0	0	0	0	no phenotype
C3	335	2	7	0	0	0	0	0	0	no phenotype
C4	336	2	2.5	0	0	1	0	0	0	small, unhealthy
C5	337	2	7	1	1	0	0	0	0	potential binucleation event
C6	338	2	7	1	1	0	0	0	0
C7	339	2	2.5	0	0	1	0	0	0	unhealthy
C8	340	2	7	0	0	0	0	0	0	no phenotype
C9	341	2	7	0	0	0	0	0	0	no phenotype
D3	342	2	7	0	0	0	0	0	0	no phenotype
D4	343	2	3.5	0	0	0	0	0	0	no phenotype
D5	344	2	7	1	1	0	0	0	0	long-lasting
D6	345	2	7	0	0	0	0	0	0	no phenotype
D7	346	2	7	1	1	0	0	0	0	several divisions
D8	347	2	4	0	0	0	0	0	0	unhealthy
D9	348	2	7	0	0	0	0	1	0	grow in size over time dramatically
E3	349	2	7	0	0	0	0	0	0	no phenotype
E4	350	2	7	1	1	0	0	1	1
E5	351	2	7	1	1	0	0	0	0
E6	352	2	7	1	0	0	0	0	0
E7	353	2	7	0	0	0	0	0	0	no phenotype
E8	354	2	7	0	0	0	0	0	0	unhealthy
E9	355	2	3.5	0	0	0	0	0	0	unhealthy
F3	356	2	7	0	0	0	0	0	0	no phenotype
F4	357	2	7	0	0	0	0	1	0
F5	358	2	7	0	0	0	0	0	0	unhealthy, protrusions, motile
F6	359	2	7	1	0	0	0	0	0	small
F7	360	2	7	0	0	0	0	0	0	unhealthy
F8	361	2	7	1	0	0	0	0	0
F9	362	2	7	0	0	0	0	0	0	unhealthy
G3	363	2	7	1	0	0	0	0	0
G4	364	2	7	0	0	0	0	0	0	unhealthy
G5	365	2	7	1	0	0	0	0	0	motile
G6	366	2	7	0	0	0	0	0	0	unhealthy
G7	367	2	7	0	0	1	0	0	0	flat
G8	368	2	7	0	0	0	0	0	0	unhealthy
G9	369	2	7	1	0	0	0	0	0	potential binucleation event
H3	370	2	7	0	0	0	0	0	0	small and unhealthy
H4	371	2	7	1	0	0	0	0	0
H5	372	2	7	0	0	0	0	0	0	no phenotype
H6	373	2	7	0	0	0	0	0	0	unhealthy
H7	374	2	7	0	0	0	0	0	0	unhealthy
H8	375	2	1	0	0	0	0	0	0	die quickly/unhealthy
H9	376	2	7	0	0	0	0	0	0	unhealthy
I3	377	2	7	0	0	0	0	0	0	unhealthy, flat
I4	378	2	7	0	0	0	0	0	0	unhealthy
I5	379	2	7	0	0	0	0	0	0	fat
I6	380	2	7	0	0	0	0	0	0	unhealthy
I7	381	2	7	0	0	0	0	0	0	no phenotype
I8	382	2	0.5	0	0	0	0	0	0	die quickly/unhealthy
I9	383	2	7	0	0	0	0	0	0	unhealthy
J3	384	2	7	0	0	0	0	0	0	unhealthy
J4	385	2	2	0	0	0	0	0	0	no phenotype
J5	386	2	7	0	0	0	0	0	0	no phenotype
J6	387	2	7	0	0	0	0	0	0	unhealthy
J7	388	2	7	0	0	0	0	0	0	unhealthy
J8	389	2	1	0	0	0	0	0	0	die quickly/unhealthy
J9	390	2	1	0	0	0	0	0	0	few small unhealthy cells
K3	391	2	3	0	0	0	0	0	0	unhealthy
K4	392	2	0	0	0	0	0	0	0	die quickly/unhealthy
K5	393	2	3	0	0	0	0	0	0	unhealthy
K6	394	2	4	0	0	0	0	0	0	few small unhealthy cells
K7	395	2	7	0	0	0	0	0	0	no phenotype
K8	396	2	7	0	0	0	0	0	0	few small unhealthy cells
K9	397	2	1.5	0	0	0	0	0	0	few small unhealthy cells
L3	398	2	3	0	0	0	0	0	0	few small unhealthy cells
L4	399	2	7	0	0	0	0	0	0	vesicular, unhealthy
L5	400	2	2	0	0	0	0	0	0	unhealthy
L6	401	2	7	0	0	0	0	0	0	few small unhealthy cells
L7	402	2	7	0	0	0	0	0	0	no phenotype
L8	403	2	3	0	0	0	0	0	0	few small unhealthy cells
L9	404	2	3	0	0	0	0	0	0	unhealthy
M3	405	2	3	0	0	0	0	0	0	unhealthy
M4	406	2	7	1	0	0	0	0	0
M5	407	2	7	0	0	0	0	0	0	no phenotype
M6	408	2	3.5	0	0	1	0	0	0
M7	409	2	1.5	0	0	0	0	0	0	unhealthy
M8	410	2	0.5	0	0	0	0	0	0	unhealthy
M9	411	2	3	0	0	0	0	0	0	unhealthy
N3	412	2	1.5	0	0	0	0	0	0	unhealthy
N4	413	2	1.5	0	0	0	0	0	0	die quickly
N5	414	2	7	0	0	0	0	0	0	unhealthy
N6	415	2	3.5	0	0	0	0	0	0	unhealthy
N7	416	2	2	0	0	0	0	0	0	unhealthy
N8	417	2	3.5	0	0	0	0	0	0	motile
P7	418	2	3	0	0	0	0	0	0	die quickly
O3	419	2	2	0	0	0	0	0	0	unhealthy
O4	420	2	3	0	0	0	0	0	0	die quickly
O5	421	2	5	0	0	0	0	0	0	flat
O6	422	2	7	0	0	0	0	0	0	no phenotype
O7	423	2	3	0	0	0	0	0	0	unhealthy
O8	424	2	2	0	0	0	0	0	0	few small cells
P8	425	2	2	0	0	0	0	0	0	unhealthy
P3	426	2	1	0	0	0	0	0	0	few small unhealthy cells
P4	427	2	2.5	0	0	0	0	0	0	unhealthy
P5	428	2	1.5	0	0	0	0	0	0	few small unhealthy cells
P6	429	2	3	0	0	0	0	0	0	unhealthy

## Sheet: Screen3
Well	Molecule #	Plate	Time of death (days)	Division	Healthy	Spindly edges	Elongated	Large cells	SF	Notes
A3	1	1	0.5	0	0	1	0	0	0
A4	2	1	3	1	0	1	0	0	0
A5	3	1	2.5	0	0	1	0	0	0	Motile
A6	4	1	3	0	0	1	0	0	0	Flat
A7	5	1	3	1	0	1	0	0	0	Flat
A8	6	1	2	0	0	1	1	0	0
A9	7	1	3	0	0	1	0	0	0	Weird
A10	8	1	3.5	0	0	1	0	0	0	Motile
A11	9	1	3.5	0	0	0	0	0	0	Motile
A12	10	1	4	0	0	1	0	0	0	Vacuoles? Motile
A13	11	1	2.5	0	0	0	0	0	0	Very sick
A14	12	1	6.5	1	0	1	0	0	0
A15	13	1	7	0	0	0	0	0	0
A16	14	1	3.5	1	0	0	0	0	0
A17	15	1	3	1	0	0	0	0	0	Flat
A18	16	1	3	1	0	0	0	0	0
A19	17	1	3.5	1	0	1	0	0	0	Motile
A20	18	1	3	1	0	1	0	0	0	Weird
A21	19	1	3.5	0	0	1	0	0	1	Motile
A22	20	1	3	0	0	1	0	0	1
B3	21	1	3	0	0	1	0	0	0
B4	22	1	3.5	0	0	1	0	0	0
B5	23	1	3.5	0	0	0	0	0	0
B6	24	1	3	0	0	0	0	0	0	flat
B7	25	1	3	0	0	1	0	0	0	unhealthy
B8	26	1	3	0	0	0	0	0	1	unhealthy
B9	27	1	3	0	0	0	0	0	0	unhealthy
B10	28	1	7	0	0	0	0	0	1	motile and flat
B11	29	1	7	1	0	0	0	0	0	pointed edges
B12	30	1	7	0	0	0	0	0	0	motile, round out with time
B13	31	1	7	0	0	1	0	0	0	vesicles
B14	32	1	7	0	0	0	0	1	1
B15	33	1	4.5	0	0	0	0	0	1	flat, motile with pointed edges
B16	34	1	7	0	0	1	0	0	0	motile
B17	35	1	0.5	0	0	1	0	0	0	unhealthy
B18	36	1	7	0	0	0	0	0	1	flat, motile with pointed edges
B19	37	1	6	0	0	1	0	0	0
B20	38	1	6.5	0	0	0	0	0	0	flat
B21	39	1	2.5	0	0	0	0	0	0	flat, pointed edges, unehalthy
B22	40	1	3	0	0	0	0	0	0	no phenotype
C3	41	1	6.5	0	0	1	0	0	0	unhealthy
C4	42	1	2.5	0	0	1	0	0	0	die quickly, unhealthy
C5	43	1	6.5	0	0	1	0	0	0
C6	44	1	5.5	0	0	1	0	0	0	unhealthy
C7	45	1	7	0	0	0	0	0	0	unhealthy
C8	46	1	7	1	0	0	0	0	0	possible binucleation event
C9	47	1	7	0	0	0	0	0	0	vesicles
C10	48	1	4.5	0	0	1	0	0	0	unhealthy
C11	49	1	7	1	0	0	0	0	0	unhealthy
C12	50	1	7	0	0	1	0	0	0	pointed edges
C13	51	1	7	1	0	0	0	0	0
C14	52	1	7	0	0	0	0	0	0	no phenotype
C15	53	1	7	1	0	0	0	0	0	motile
C16	54	1	6.5	0	0	0	0	0	0	unhealthy
C17	55	1	5.5	0	0	1	0	0	0	unhealthy
C18	56	1	7	0	0	0	0	1	1
C19	57	1	7	0	1	0	0	1	1
C20	58	1	6.5	0	0	0	0	0	0	no phenotype
C21	59	1	2.5	0	0	1	0	0	0	unhealthy
C22	60	1	2.5	0	0	1	0	0	0	unhealthy
D3	61	1	7	0	0	0	0	1	0
D4	62	1	7	0	0	0	0	0	0	no phenotype
D5	63	1	3.5	0	0	0	0	0	0	unhealthy
D6	64	1	2.5	0	0	0	0	0	0	die quickly
D7	65	1	7	1	0	0	0	1	0	spreads out quickly
D8	66	1	7	0	0	0	0	1	1
D9	67	1	7	1	1	0	0	0	0	healthy colonies
D10	68	1	5	0	0	0	0	0	0	unhealthy
D11	69	1	7	1	0	1	0	0	0	possible binucleation event
D12	70	1	7	1	1	0	0	0	0
D13	71	1	7	1	1	0	0	0	0
D14	72	1	7	0	0	0	0	1	0	round out over time
D15	73	1	0	0	0	0	0	0	0	die quickly
D16	74	1	7	0	0	0	0	0	0	several vesicles-most dramatic yet
D17	75	1	7	0	0	0	0	0	1	motile
D18	76	1	7	1	0	0	0	1	0
D19	77	1	6	0	0	1	0	0	0	unhealthy
D20	78	1	7	0	0	0	0	1	0
D21	79	1	7	0	0	1	0	0	0
D22	80	1	7	0	0	0	0	0	0	no phenotype
E3	81	1	7	1	1	0	0	0	0
E4	82	1	7	0	0	0	0	1	0
E5	83	1	7	0	0	0	0	0	0	no phenotype
E6	84	1	7	0	0	0	0	1	1
E7	85	1	7	1	0	0	0	0	0	possible binucleation event
E8	86	1	7	0	0	1	0	0	0
E9	87	1	7	1	0	0	0	0	0	motile
E10	88	1	7	1	0	0	0	1	0
E11	89	1	7	1	1	0	0	0	0
E12	90	1	7	0	1	0	0	1	0
E13	91	1	1.5	0	0	0	0	0	0	die quickly, unhealthy
E14	92	1	6	0	0	1	1	0	0	vesicles, unhealthy
E15	93	1	7	0	0	0	0	0	0	no phenotype
E16	94	1	7	0	0	0	0	1	0
E17	95	1	7	1	0	0	0	0	0
E18	96	1	2.5	0	0	0	0	0	0	unhealthy
E19	97	1	6	0	0	1	0	0	0	unhealthy
E20	98	1	7	0	0	0	0	1	0
E21	99	1	7	1	0	1	0	0	0
E22	100	1	7	0	0	1	0	0	1
F3	101	1	5	0	0	0	0	0	0	die quickly, unhealthy
F4	102	1	7	0	0	0	0	1	0
F5	103	1	7	1	0	0	0	1	0
F6	104	1	2.5	0	0	1	0	0	0	unhealthy
F7	105	1	7	1	1	0	0	0	0
F8	106	1	7	1	0	0	0	1	0
F9	107	1	7	0	0	0	0	0	0	vesicles
F10	108	1	7	0	0	0	0	0	0	unhealthy
F11	109	1	7	1	0	0	0	0	0	motile
F12	110	1	7	1	0	0	0	0	0	motile
F13	111	1	7	0	0	0	0	1	0	motile
F14	112	1	0.5	0	0	0	0	0	0	strange crystalline aggregates
F15	113	1	7	1	0	0	0	1	0	possible binucleation event
F16	114	1	7	0	0	0	0	1	0	unhealthy
F17	115	1	7	0	0	0	0	0	0	no phenotype
F18	116	1	7	1	0	0	0	0	0
F19	117	1	3	0	0	1	0	0	0	unhealthy
F20	118	1	6	0	0	0	0	0	0	vesicles, unhealthy
F21	119	1	7	1	1	0	0	0	0
F22	120	1	7	1	0	0	0	0	0	motile
G3	121	1	7	0	0	0	0	0	0	no phenotype
G4	122	1	7	0	0	0	0	0	0	unhealthy
G5	123	1	7	0	0	1	1	0	0
G6	124	1	5.5	0	0	1	0	0	0	unhealthy
G7	125	1	7	0	0	0	0	0	0	no phenotype
G8	126	1	7	0	0	1	0	0	0
G9	127	1	0	0	0	0	0	0	0	die quickly, unhealthy
G10	128	1	5.5	0	0	0	0	0	0	shrink as die
G11	129	1	7	1	0	1	1	0	0
G12	130	1	7	0	0	0	0	0	0	no phenotype
G13	131	1	7	0	0	1	0	0	0	unhealthy
G14	132	1	7	0	0	0	1	0	0
G15	133	1	2	0	0	1	0	0	0	unhealthy
G16	134	1	7	0	1	0	0	0	0	no phenotype
G17	135	1	3	0	0	0	0	0	0	unhealthy
G18	136	1	7	1	0	0	0	0	0
G19	137	1	7	1	0	0	0	0	0
G20	138	1	6.5	1	0	0	0	0	0	unhealthy
G21	139	1	6.5	0	0	1	0	0	0	unhealthy
G22	140	1	7	1	0	0	0	0	0
H3	141	1	7	1	0	0	0	0	0	potential binucleation event, small cells
H4	142	1	6	0	0	0	0	0	0	unhealthy
H5	143	1	7	1	0	0	0	1	0	several divisions
H6	144	1	7	1	0	0	0	0	0	flat
H7	145	1	7	1	0	0	0	0	0
H8	146	1	7	1	0	0	0	0	1
H9	147	1	7	1	0	1	0	0	0	strange division: seems to stretch out and just become two cells
H10	148	1	7	0	0	0	0	0	0	no phenotype
H11	149	1	7	1	1	0	0	1	0
H12	150	1	7	1	0	0	0	0	0	motile
H13	151	1	7	1	0	0	0	1	0
H14	152	1	7	0	0	0	0	0	1	motile
H15	153	1	7	0	0	0	0	1	0	motile
H16	154	1	7	1	0	0	0	0	0
H17	155	1	5.5	0	0	1	0	0	0	unhealthy
H18	156	1	7	1	1	0	0	0	0
H19	157	1	7	1	1	0	0	0	0
H20	158	1	7	0	0	0	0	1	0	motile
H21	159	1	5.5	0	0	1	0	0	0	unhealthy
H22	160	1	6	0	0	0	0	0	0	unhealthy
I3	161	1	7	0	0	0	0	0	0	no phenotype
I4	162	1	7	1	0	0	0	0	0	several divisions
I5	163	1	2.5	0	0	1	0	0	0	die quickly, unhealthy
I6	164	1	0	0	0	0	0	0	0	die quickly, unhealthy
I7	165	1	7	0	0	1	0	0	0	motile
I8	166	1	6	0	0	1	0	0	0	unhealthy
I9	167	1	7	1	0	0	0	0	0	motile, pointed edges
I10	168	1	7	0	0	1	0	0	0	unhealthy
I11	169	1	7	0	0	1	0	0	0	unhealthy
I12	170	1	7	1	0	0	0	0	0	motile
I13	171	1	7	0	0	0	0	0	0	no phenotype
I14	172	1	7	1	0	0	0	0	1
I15	173	1	7	0	0	1	0	0	0	unhealthy
I16	174	1	3.5	0	0	0	0	0	0	crystalline aggregates, unhealthy, die quickly
I17	175	1	7	0	0	0	0	0	1	motile
I18	176	1	7	0	0	0	0	0	0	no phenotype
I19	177	1	7	1	0	0	0	0	0
I20	178	1	7	1	0	0	0	0	0
I21	179	1	7	1	0	0	0	0	0
I22	180	1	7	1	0	0	0	1	0
J3	181	1	7	1	0	0	0	0	0
J4	182	1	3	0	0	1	0	0	0	die quickly, unhealthy
J5	183	1	7	0	0	1	0	0	0	motile
J6	184	1	7	1	0	0	0	0	0
J7	185	1	7	0	0	0	0	0	0	no phenotype
J8	186	1	7	1	0	0	0	0	0	small cells
J9	187	1	3	0	0	1	0	0	0	unhealthy
J10	188	1	7	1	1	0	0	0	0
J11	189	1	7	0	0	0	0	0	0	small cells
J12	190	1	7	1	0	0	0	0	0	flat
J13	191	1	7	0	0	0	0	0	0	no phenotype
J14	192	1	7	0	0	0	0	0	0	no phenotype
J15	193	1	7	1	0	0	0	0	0
J16	194	1	7	0	0	1	0	0	0	motile
J17	195	1	7	0	0	0	0	0	0	no phenotype
J18	196	1	7	1	0	0	0	0	0
J19	197	1	7	0	0	0	0	0	0	unhealthy
J20	198	1	7	0	0	0	0	0	0	unhealthy
J21	199	1	3	0	0	1	0	0	0	die quickly, unhealthy
J22	200	1	3	0	0	1	0	0	0	die quickly, unhealthy
K3	201	1	1.5	0	0	0	0	0	0	die quickly, unhealthy
K4	202	1	7	1	0	0	0	0	0	motile
K5	203	1	7	1	0	0	0	0	0	motile
K6	204	1	7	1	0	0	0	0	0
K7	205	1	7	0	0	0	0	0	0	unhealthy
K8	206	1	7	1	0	1	0	0	0
K9	207	1	7	0	0	0	0	0	1	motile
K10	208	1	7	1	1	0	0	0	0
K11	209	1	7	1	1	0	0	0	0
K12	210	1	7	0	0	1	0	0	0
K13	211	1	7	1	0	0	0	0	0
K14	212	1	5	0	1	0	0	0	0	unhealthy
K15	213	1	0	0	0	0	0	0	0	die quickly, unhealthy
K16	214	1	7	1	0	0	0	0	0
K17	215	1	7	1	0	0	0	0	0	small cells
K18	216	1	4.5	0	1	0	0	0	0	die quickly, unhealthy
K19	217	1	7	1	0	0	0	0	1
K20	218	1	7	0	0	0	0	0	0	motile
K21	219	1	7	0	0	0	0	0	0	motile
K22	220	1	7	1	0	0	0	0	0
L3	221	1	7	1	1	0	0	0	0
L4	222	1	7	1	1	0	0	0	0	potential binucleation event
L5	223	1	4	0	0	0	0	0	0	unhealthy
L6	224	1	7	0	0	0	0	0	0	no phenotype
L7	225	1	7	1	1	0	0	0	0
L8	226	1	6.5	0	0	0	0	0	0	unhealthy
L9	227	1	5	0	0	1	0	0	0	die quickly, unhealthy
L10	228	1	7	1	1	0	0	0	0
L11	229	1	7	1	0	0	0	1	0
L12	230	1	7	0	0	0	0	0	0	no phenotype
L13	231	1	2.5	0	0	1	0	0	0	vesicles, unhealthy
L14	232	1	7	0	0	1	0	0	0	no phenotype
L15	233	1	7	0	0	0	0	0	0
L16	234	1	3	0	0	0	0	1	1	die quickly, unhealthy
L17	235	1	7	0	0	0	0	1	0	unhealthy
L18	236	1	7	0	0	1	0	0	0	unhealthy
L19	237	1	7	0	0	0	0	0	0	motile, unhealthy
L20	238	1	7	1	0	0	0	1	1
L21	239	1	7	1	0	1	0	0	0
L22	240	1	4	0	0	1	0	0	0	unhealthy
M3	241	1	7	0	1	0	0	0	0	round
M4	242	1	7	0	0	0	0	1	0
M5	243	1	7	0	0	0	0	0	0	motile
M6	244	1	7	0	0	0	0	0	0	motile and small
M7	245	1	7	0	0	0	0	1	0	motile
M8	246	1	7	1	0	0	0	0	0	small cells
M9	247	1	7	1	0	0	0	1	0
M10	248	1	2.5	0	0	1	0	0	0	die quickly, unhealthy
M11	249	1	7	1	1	0	0	0	0
M12	250	1	2	0	0	1	0	0	0	die quickly, unhealthy
M13	251	1	0.5	0	0	0	0	0	0	die quickly, unhealthy
M14	252	1	6	0	0	0	0	0	0	unhealthy
M15	253	1	7	1	1	0	0	0	0
M16	254	1	7	0	0	1	0	0	0	unhealthy
M17	255	1	4	0	0	1	0	0	0	vesicles
M18	256	1	7	1	0	0	0	0	0
M19	257	1	7	1	0	0	0	0	0	motile
M20	258	1	7	0	0	0	0	0	1	motile
M21	259	1	7	0	0	0	0	0	0	small cells
M22	260	1	7	1	0	0	0	0	1	potential binucleation event
N3	261	1	7	0	0	0	0	1	0	protrusions
N4	262	1	7	0	0	1	0	0	0
N5	263	1	7	0	0	0	0	0	0	no phenotype
N6	264	1	4	0	0	1	0	0	0	vesicles, unhealthy
N7	265	1	7	1	0	0	0	1	0
N8	266	1	7	0	0	1	0	0	0	motile
N9	267	1	4.5	0	0	1	0	0	0	unhealthy
N10	268	1	7	0	1	0	0	0	0
N11	269	1	7	0	0	0	0	0	0	no phenotype
N12	270	1	7	0	0	0	0	0	0	crystalline aggregations but otherwise normal
N13	271	1	7	1	0	0	0	0	0	motile
N14	272	1	7	1	0	0	0	0	0	crystalline aggregations, unhealthy
N15	273	1	7	0	0	1	0	0	0	unhealthy, motile
N16	274	1	7	1	1	0	0	0	0	potential bnucleation event
N17	275	1	7	0	0	0	0	1	0	unhealthy
N18	276	1	7	1	0	0	0	0	0	motile
N19	277	1	0.5	0	0	1	0	0	0	die quickly, unhealthy
N20	278	1	7	1	0	0	0	0	0	small cells
N21	279	1	7	0	0	0	0	0	1
N22	280	1	7	0	0	0	0	0	0	vesicles, unhealthy
O3	281	1	7	1	0	0	0	0	0
O4	282	1	7	0	0	0	0	0	0	motile
O5	283	1	7	1	0	0	0	0	0	small cdlls
O6	284	1	7	0	1	0	0	0	0	no phenotype, nice rounded cells
O7	285	1	7	0	0	1	0	0	1
O8	286	1	7	0	0	1	0	0	0	vesicles, unhealthy
O9	287	1	7	1	1	0	0	0	0	potential binucleation event
O10	288	1	2	0	0	1	0	0	0	die quickly, unhealthy
O11	289	1	3.5	0	0	0	0	0	0	die quickly, unhealthy
O12	290	1	0	0	0	0	0	0	0	die quickly, unhealthy
O13	291	1	7	0	0	1	0	0	0	motile
O14	292	1	7	1	1	0	0	0	0
O15	293	1	3.5	0	0	0	0	0	0	vesicles, die quickly, unhealthy
O16	294	1	7	0	0	0	0	0	0	no phenotype
O17	295	1	7	0	0	0	0	0	1
O18	296	1	7	1	0	0	0	0	0	potential binucleation event, small cells
O19	297	1	7	0	0	1	0	0	0	unhealthy
O20	298	1	7	1	0	0	0	0	0	motile
O21	299	1	7	1	0	0	0	0	0
O22	300	1	7	0	0	0	0	1	0
P3	301	1	7	0	0	0	0	0	0	motile
P4	302	1	7	0	0	0	0	0	0	no phenotype
P5	303	1	6	0	0	1	1	0	0	unhealthy
P6	304	1	7	0	0	0	0	1	1
P7	305	1	7	0	1	0	0	0	0
P8	306	1	7	1	0	0	0	0	0
P9	307	1	7	1	0	0	0	1	0	potential binucleation event
P10	308	1	7	1	1	0	0	0	0
P11	309	1	7	0	0	1	0	0	0
P12	310	1	7	0	0	0	0	0	0	crystalline aggregates but otherwise normal
P13	311	1	7	1	0	0	0	0	0
P14	312	1	7	1	0	0	0	0	0	potential binucleation event, small and motile cells
P15	313	1	7	1	0	1	0	0	0	motile
P16	314	1	7	1	0	1	0	0	0
P17	315	1	7	0	0	0	0	0	0	no phenotype
P18	316	1	0.5	0	0	0	0	0	0	die quickly, unhealthy
P19	317	1	7	0	0	0	0	1	0	motile
P20	318	1	7	0	0	0	0	0	0	no phenotype
P21	319	1	7	1	1	0	0	0	0
P22	320	1	1.5	0	0	1	0	0	0	die quickly, unhealthy
A3	321	2	7	0	0	0	0	0	0	flat, unhealthy
A4	322	2	7	1	0	0	0	0	0
A5	323	2	7	0	0	0	0	0	0	motile, vesicles
A6	324	2	5.5	0	0	1	0	0	0	unhealthy
A7	325	2	4.5	0	0	1	0	0	0	unhealthy
A8	326	2	7	1	0	0	0	0	0
A9	327	2	7	0	0	0	0	0	0	sparsely populated
B3	328	2	7	0	0	1	1	0	0	motile
B4	329	2	7	1	0	0	0	0	0	motile
B5	330	2	7	1	0	0	0	0	0	small cells
B6	331	2	7	1	0	0	0	0	0	vesicles
B7	332	2	7	1	1	0	0	0	0	several divisions
B8	333	2	7	1	0	0	0	0	0	motile
B9	334	2	7	1	0	0	0	0	0	small cells
C3	335	2	7	1	0	0	0	0	1
C4	336	2	2.5	0	0	1	0	0	0	die quickly, unhealthy
C5	337	2	7	0	0	0	0	0	0	few small cells, sparsely populated
C6	338	2	7	1	0	0	0	0	0
C7	339	2	3.5	0	0	1	0	0	0	unhealthy
C8	340	2	7	0	0	0	0	0	0
C9	341	2	7	1	0	1	1	0	0	unhealthy
D3	342	2	7	1	0	0	0	0	0
D4	343	2	3.5	0	0	1	0	0	0	unhealthy
D5	344	2	7	0	0	0	0	1	0
D6	345	2	7	0	0	0	0	0	0	no phenotype
D7	346	2	7	1	0	0	0	0	0
D8	347	2	7	0	0	0	0	0	0	vesicles. Small cells
D9	348	2	7	0	0	1	0	0	0	motile, unhealthy
E3	349	2	7	1	0	0	0	0	0
E4	350	2	7	0	0	0	0	1	0
E5	351	2	7	1	0	0	0	0	0	several divisions, small cells
E6	352	2	7	0	0	0	0	0	1	unhealthy
E7	353	2	7	1	0	0	0	0	0	motile
E8	354	2	7	0	0	0	0	1	0	motile
E9	355	2	7	0	0	0	1	0	0	motile
F3	356	2	7	0	0	0	0	0	0	no phenotype
F4	357	2	7	1	0	1	0	0	1	motile
F5	358	2	7	1	0	0	0	0	0	potential binucleation event
F6	359	2	7	0	0	0	0	0	0	motile
F7	360	2	7	1	0	0	0	0	0	heterogeneous population: both small and large cells
F8	361	2	7	0	0	1	0	0	0	vesicles, unhealthy
F9	362	2	7	1	1	0	0	0	0
G3	363	2	7	0	0	0	0	0	0	no phenotype
G4	364	2	7	1	0	0	0	0	0	small cells
G5	365	2	7	0	0	0	0	0	0	no phenotype
G6	366	2	7	0	0	0	0	1	0	motile
G7	367	2	7	1	0	0	0	0	0	motile
G8	368	2	7	0	0	1	0	0	0
G9	369	2	7	0	0	0	0	0	0	unhealthy
H3	370	2	7	0	0	0	0	0	0	no phenotype
H4	371	2	7	0	0	0	0	0	0	motile, vesicles
H5	372	2	7	0	0	0	0	0	0	no phenotype
H6	373	2	7	0	0	0	0	1	0	pointed edges
H7	374	2	7	0	0	0	0	0	0	no phenotype
H8	375	2	7	0	0	1	0	0	0	motile, vesicles
H9	376	2	7	1	0	0	0	1	1
I3	377	2	4	0	0	1	0	0	0	unhealthy
I4	378	2	7	0	0	0	0	0	0	motile, unhealthy
I5	379	2	7	0	0	1	0	0	0	motile
I6	380	2	7	1	0	0	0	0	0	potential binucleation event
I7	381	2	7	1	1	0	0	0	0
I8	382	2	0.5	0	0	0	0	0	0	unhealthy
I9	383	2	3.5	0	0	1	0	0	0	unhealthy
J3	384	2	7	1	0	0	0	0	0
J4	385	2	4.5	0	0	1	0	0	0	unhealthy, vesicles
J5	386	2	7	1	1	0	0	0	0
J6	387	2	7	0	0	0	0	0	0	holes
J7	388	2	7	1	0	0	0	0	0	several divisions, pointed edges
J8	389	2	3.5	0	0	1	0	0	0	unhealthy
J9	390	2	7	0	0	0	0	0	0	no phenotype
K3	391	2	3	0	0	0	0	0	0	unhealthy
K4	392	2	0.5	0	0	0	0	0	0	die quickly, unhealthy
K5	393	2	7	0	0	0	0	0	0	no phenotype
K6	394	2	7	1	1	0	0	0	0
K7	395	2	7	0	1	0	0	0	1
K8	396	2	7	1	1	0	0	0	0
K9	397	2	7	1	1	0	0	0	0
L3	398	2	7	0	0	0	0	0	0	motile, unhealthy
L4	399	2	7	0	0	0	0	0	0	vesicles
L5	400	2	4	0	0	1	0	0	0	unhealthy
L6	401	2	7	1	0	0	0	0	0	flat
L7	402	2	7	0	0	0	0	1	0	motile
L8	403	2	7	0	0	1	0	0	1	motile
L9	404	2	7	0	1	0	0	1	0
M3	405	2	7	1	0	0	0	0	1
M4	406	2	7	0	0	0	0	0	0	no phenotype
M5	407	2	7	1	0	0	0	1	0
M6	408	2	7	0	0	1	0	0	0	unhealthy
M7	409	2	5.5	0	0	1	0	0	0	motile
M8	410	2	7	1	1	0	0	0	0
M9	411	2	7	0	0	0	0	0	0	no phenotype
N3	412	2	7	0	0	0	0	0	0	unhealthy, vesicles
N4	413	2	7	0	0	0	0	0	0	no phenotype
N5	414	2	7	0	0	0	0	1	0
N6	415	2	7	0	0	0	0	0	0	unhealthy
N7	416	2	6	0	0	0	0	0	0	unhealthy, small cells
N8	417	2	4	0	0	0	0	0	0	unhealthy
P7	418	2	6	0	0	0	0	0	0	no phenotype
O3	419	2	7	1	0	0	0	1	0
O4	420	2	7	0	0	1	1	0	1	pointed edges
O5	421	2	7	1	0	0	0	0	0	pointed edges
O6	422	2	7	0	0	0	0	0	1	unhealthy
O7	423	2	3	0	0	0	0	0	0	unhealthy
O8	424	2	7	0	0	0	0	0	0	no phenotype
P8	425	2	6	0	0	0	0	0	0	unhealthy
P3	426	2	5.5	0	0	0	0	0	0
P4	427	2	7	0	0	1	0	0	0	unhealthy
P5	428	2	7	0	0	0	0	0	0	no phenotype
P6	429	2	7	0	0	0	0	0	0	no phenotype

## Sheet: Screen4
Well	Molecule #	Plate	Time of death (days)	Division	Healthy	Spindly edges	Elongated	Large cells	SF	Notes
A3	1	1	2	0	0	1	0	0	0	Unhealthy
A4	2	1	7	0	0	0	1	0	0	Motile and flat
A5	3	1	7	1	1	0	0	0	0
A6	4	1	7	1	1	0	0	0	0
A7	5	1	7	1	1	0	0	0	0
A8	6	1	1	0	0	1	0	0	0	Vesicles
A9	7	1	7	1	1	0	0	0	0
A10	8	1	7	1	1	0	0	0	0
A11	9	1	7	1	1	0	0	0	0
A12	10	1	7	0	0	0	0	0	0	Vesicles
A13	11	1	0.5	0	0	0	0	0	0	Very unhealthy-die instantly
A14	12	1	4	0	0	0	1	0	0	Unhealthy
A15	13	1	7	1	1	0	1	0	0	Partially elongated
A16	14	1	7	1	0	0	0	0	0	Not particularly healthy
A17	15	1	7	1	0	0	0	0	0	Vesicles
A18	16	1	7	1	0	0	0	0	0	Not particularly healthy
A19	17	1	7	1	0	0	1	0	0	Partially elongated, some sickle-shaped
A20	18	1	7	0	0	0	0	0	0	Some very flat, most are small
A21	19	1	7	1	0	0	0	0	1
A22	20	1	7	1	0	0	0	0	0	Small and unhealthy
B3	21	1	7	0	0	1	0	0	0	Unhealthy
B4	22	1	7	1	0	0	0	0	0	small
B5	23	1	7	1	1	0	0	0	0	Pointed edges
B6	24	1	7	1	0	0	0	0	0	Very round edges
B7	25	1	7	1	0	0	0	0	0	small
B8	26	1	6.5	0	0	0	0	0	0	Small and unhealthy
B9	27	1	4	0	0	0	0	0	0	Start small, drasstically spread until they die
B10	28	1	7	1	0	0	0	0	0	Many divisions
B11	29	1	7	1	0	0	0	1	0	Flat and motile
B12	30	1	7	1	1	0	0	0	0
B13	31	1	7	1	0	0	0	0	0	Pointed edges. Perinuclear aggregates
B14	32	1	7	1	0	0	0	0	0	small and unhealthy
B15	33	1	7	0	0	0	0	0	0	Flat and motile. Unhealthy, vesicles
B16	34	1	7	1	0	0	0	0	0	Sickle-shaped
B17	35	1	1	0	0	1	0	0	0	Die quickly. Unhealthy
B18	36	1	7	1	1	0	0	0	0	small
B19	37	1	7	0	0	1	0	0	0	Holey. Sickle-shaped, vesicles
B20	38	1	7	1	1	0	0	0	0
B21	39	1	7	0	0	0	0	0	0	Small and unhealthy
B22	40	1	7	1	0	0	0	0	0	Small. Potential binucleation event
C3	41	1	7	1	0	0	0	0	1	Pointed edges
C4	42	1	7	0	0	0	0	0	0	Vesicular and unhealthy
C5	43	1	3.5	1	0	0	0	0	0	Perinuclear aggregates, unhealthy but divide
C6	44	1	7	0	0	1	1	0	0	Unhealthy
C7	45	1	7	1	1	0	0	0	0
C8	46	1	7	0	0	0	0	0	0	Unhealthy. Potential binucleation event
C9	47	1	7	0	0	0	1	0	0	Perinuclear aggregates
C10	48	1	7	1	0	0	0	0	0	Small
C11	49	1	7	1	0	0	0	0	0	Potential binucleation event
C12	50	1	7	1	0	0	1	0	0
C13	51	1	7	1	0	0	0	0	0
C14	52	1	7	1	0	0	0	0	0	Many divisions
C15	53	1	7	1	0	0	0	0	0	Small
C16	54	1	7	0	0	0	0	0	0	Perinuclear aggregates. Unhealthy
C17	55	1	5.5	0	0	1	0	0	0	Unhealthy
C18	56	1	7	0	0	1	0	0	0	Pointed edges
C19	57	1	7	1	1	0	0	0	0
C20	58	1	7	0	0	1	0	0	0	Small. Vesicles
C21	59	1	1.5	0	0	1	0	0	0	die quickly
C22	60	1	5	0	0	0	0	0	0	die quickly but not spindly
D3	61	1	7	1	1	0	0	0	0
D4	62	1	7	1	1	0	0	0	0
D5	63	1	7	0	0	0	0	0	0	small and unhealthy
D6	64	1	6.5	0	0	0	0	0	0	holey and unhealthy
D7	65	1	7	1	1	0	0	0	0
D8	66	1	7	1	0	0	0	0	0
D9	67	1	7	1	0	0	0	0	0	small
D10	68	1	6	0	0	1	0	0	0	Perinuclear aggregates, unhealthy
D11	69	1	7	1	0	0	0	0	0	Pointed edges
D12	70	1	7	1	0	0	0	0	0
D13	71	1	7	1	0	0	0	0	0	Small, pointed edges
D14	72	1	7	1	0	0	0	1	0	Unhealthy
D15	73	1	0.5	0	0	0	0	0	0	Died quickly, very unhealthy
D16	74	1	7	0	0	0	0	0	0	perinuclear aggregates, vesicles
D17	75	1	7	0	0	0	0	0	0	small and unhealthy
D18	76	1	7	1	0	0	0	0	0	small
D19	77	1	7	1	0	0	0	0	0	perinuclear aggregates, small
D20	78	1	7	0	0	1	0	0	0
D21	79	1	7	1	0	0	0	0	0	small
D22	80	1	7	1	0	0	0	0	0	unhealthy
E3	81	1	7	1	0	0	0	0	0
E4	82	1	7	1	0	0	0	1	0
E5	83	1	7	1	1	0	0	0	0
E6	84	1	7	0	0	0	0	0	0	potential binucleation event, small
E7	85	1	7	1	1	0	0	0	0
E8	86	1	7	1	1	0	0	0	0	small
E9	87	1	7	1	0	0	0	0	0	small
E10	88	1	7	1	0	1	0	0	0	holey
E11	89	1	7	1	0	0	1	0	0	partially elongated
E12	90	1	7	1	0	0	0	0	0	separated from neighbors: lack of junctions?
E13	91	1	1	0	0	1	0	0	0	die quickly, unhealthy
E14	92	1	4	0	0	1	0	0	0	vesicles
E15	93	1	7	0	0	1	1	0	0
E16	94	1	7	1	1	0	0	0	0
E17	95	1	7	1	0	0	0	0	0	small
E18	96	1	7	0	0	1	0	0	0	sickle-shaped
E19	97	1	3	0	0	1	0	0	0	sickle-shaped
E20	98	1	7	1	0	1	0	0	0	small
E21	99	1	7	0	0	1	0	0	0	unhealthy
E22	100	1	7	1	0	0	0	0	0	small
F3	101	1	6	0	0	0	0	0	0	unhealthy, die without becoming spindly
F4	102	1	7	0	0	0	0	0	0	motile, sickle-shaped, pointed ends
F5	103	1	7	1	1	0	0	0	0	many divisions
F6	104	1	4.5	0	0	1	0	0	0	die
F7	105	1	7	1	0	0	0	0	0
F8	106	1	7	1	0	0	0	0	0	potential binucleation event, holey, pointed edges
F9	107	1	7	1	0	0	0	0	0	unhealthy, vesicles
F10	108	1	7	1	0	0	0	0	0	small
F11	109	1	7	1	0	0	0	0	0
F12	110	1	7	1	0	0	0	0	0
F13	111	1	7	1	0	0	0	0	0	pointed edges
F14	112	1	4.5	0	0	0	0	0	0	unhealthy, long crystalline aggregates (drug?)
F15	113	1	7	0	0	0	0	0	0	unhealthy, peri-nuclear aggregates
F16	114	1	7	0	0	1	0	0	0	flat, pointed edges, unhealthy
F17	115	1	7	0	0	0	1	0	0
F18	116	1	7	1	0	0	0	0	0	small
F19	117	1	4	0	0	0	0	0	0	unhealthy, die
F20	118	1	3.5	0	0	1	0	0	0
F21	119	1	7	1	0	0	0	0	0
F22	120	1	7	1	0	0	0	0	0	small
G3	121	1	7	1	1	0	0	0	0
G4	122	1	7	0	0	1	0	0	0	pointed edges
G5	123	1	6	0	0	1	0	0	0	pointed edges, unhealthy
G6	124	1	6.5	0	0	0	0	0	0	small, sickle-shaped
G7	125	1	7	1	0	0	0	0	0
G8	126	1	7	1	1	0	0	0	0
G9	127	1	7	0	0	0	0	1	0	pointed edges, flat
G10	128	1	5	0	0	1	0	0	0	unhealthy
G11	129	1	7	1	0	0	0	0	0	unhealthy, small
G12	130	1	7	1	1	0	0	0	0
G13	131	1	7	0	0	0	1	0	0	small
G14	132	1	7	0	0	0	1	0	0	unhealthy, small
G15	133	1	6	0	0	0	0	0	0	unhealthy, small
G16	134	1	7	1	1	0	0	1	1
G17	135	1	7	1	0	0	0	0	0	vesicles, holey
G18	136	1	7	1	1	0	0	0	0	small
G19	137	1	7	0	0	0	0	0	0	unhealthy, small
G20	138	1	7	1	0	0	0	0	0	small, pointed edges
G21	139	1	7	0	0	0	0	0	0	unhealthy
G22	140	1	7	1	0	0	0	0	0	small
H3	141	1	7	1	0	0	0	0	0	vesicles, potential binucleation event
H4	142	1	7	0	0	1	0	0	0	unhealthy
H5	143	1	7	1	1	0	0	0	0	small
H6	144	1	7	1	0	0	0	0	0
H7	145	1	7	1	0	0	0	0	0	varied sizes: some small, some very big
H8	146	1	7	1	0	0	0	0	0
H9	147	1	7	1	1	0	0	0	0	varied sizes: some small, some very big
H10	148	1	7	1	0	0	0	1	0
H11	149	1	7	1	1	0	0	0	0	small
H12	150	1	7	1	0	0	0	0	0
H13	151	1	7	1	1	0	0	0	0	small
H14	152	1	7	1	0	0	0	0	0	crystal aggregates (drug?)
H15	153	1	7	1	1	0	0	0	0
H16	154	1	7	1	1	0	0	0	0
H17	155	1	7	0	0	0	0	1	0	perinuclear aggregates
H18	156	1	7	1	0	0	0	0	0	small
H19	157	1	7	1	0	0	0	0	0	small
H20	158	1	7	1	0	0	0	0	0	potential binucleation event
H21	159	1	7	1	0	0	0	0	0	small
H22	160	1	7	1	0	1	0	0	0
I3	161	1	7	1	0	0	0	0	0
I4	162	1	7	1	1	0	0	0	0
I5	163	1	7	0	0	1	0	0	0	unhealthy
I6	164	1	7	0	0	0	0	0	0	small, unhealthy
I7	165	1	7	1	0	0	0	0	0
I8	166	1	7	0	0	1	0	0	0	small, unhealthy, sickle-shaped
I9	167	1	7	1	0	0	0	0	0
I10	168	1	7	0	0	0	0	0	0	small, unhealthy
I11	169	1	6.5	0	0	0	0	0	0	small, unhealthy, vesicles
I12	170	1	7	1	0	0	0	0	0
I13	171	1	7	1	1	0	0	0	0
I14	172	1	7	1	0	0	0	0	0
I15	173	1	7	1	0	0	0	0	0	small, unhealthy
I16	174	1	7	0	0	0	0	0	0	crystal aggregates (drug?), peri-nuclear aggregates, small and unhealthy
I17	175	1	7	1	1	0	0	0	0	potential binucleation event
I18	176	1	7	1	1	0	0	0	0	small
I19	177	1	7	1	1	0	0	0	0
I20	178	1	7	1	0	0	0	0	0
I21	179	1	7	1	0	0	0	0	0	peri-nuclear aggregates, pointed edges
I22	180	1	7	1	0	0	0	0	0
J3	181	1	7	1	0	0	0	0	0	small
J4	182	1	1.5	0	0	0	0	0	0	small, unhealthy
J5	183	1	7	1	0	0	1	0	0	pointed edges
J6	184	1	7	1	1	0	0	0	0
J7	185	1	7	1	0	0	1	0	0	pointed edges
J8	186	1	7	1	1	0	0	0	0	motile and flat
J9	187	1	7	0	0	0	0	0	0	small, unhealthy
J10	188	1	7	1	0	0	0	0	0
J11	189	1	7	1	0	0	1	0	0	sickle-shaped, pointed edges
J12	190	1	7	1	0	0	0	0	0	small
J13	191	1	7	1	0	0	0	0	0	perinuclear aggregates, small
J14	192	1	7	0	0	0	0	0	0	unhealthy, small
J15	193	1	7	1	0	0	0	0	0	small
J16	194	1	7	1	1	0	0	0	0
J17	195	1	7	1	0	0	0	0	0	pointed edges
J18	196	1	7	1	0	0	0	0	0	crystalline aggregates (drug?)
J19	197	1	7	1	0	0	0	0	0	small, sickle-shaped
J20	198	1	7	1	0	1	0	0	0	sickle-shaped, perinuclear aggregates
J21	199	1	1.5	0	0	1	0	0	0	unhealthy, die quickly
J22	200	1	7	1	0	0	0	0	0	potential binucleation event, small and unhealthy
K3	201	1	1.5	0	0	1	0	0	0	unhealthy
K4	202	1	7	1	1	0	0	0	0
K5	203	1	7	1	0	0	0	0	0	a few flat cells
K6	204	1	7	1	0	0	0	0	0	small, pointed edges
K7	205	1	7	1	0	0	0	0	0	perinuclear aggregates, vesicles
K8	206	1	7	1	1	0	0	0	0	potential binucleation event
K9	207	1	7	1	0	0	0	0	0	small, pointed edges
K10	208	1	7	1	1	0	0	0	0
K11	209	1	7	1	1	0	0	0	0	small
K12	210	1	7	1	0	1	0	1	0	flat, pointed edges
K13	211	1	7	1	1	0	0	0	0
K14	212	1	6	0	0	0	0	0	0	ponted edges, sickle-shaped, unhealthy
K15	213	1	0.5	0	0	0	0	0	0	unhealthy, die quickly
K16	214	1	1	1	0	0	0	0	0	small
K17	215	1	7	1	0	0	0	0	0
K18	216	1	7	0	0	0	0	0	0	small
K19	217	1	7	1	0	0	0	0	0	small
K20	218	1	7	0	0	0	0	0	0	small
K21	219	1	7	1	0	0	0	0	0	sickle-shaped
K22	220	1	7	1	0	0	0	0	1
L3	221	1	7	1	1	0	0	0	0
L4	222	1	7	1	1	0	0	0	0
L5	223	1	7	0	0	1	0	1	0	pointed edges, unhealthy
L6	224	1	7	1	0	0	0	0	0	small
L7	225	1	7	1	0	0	1	0	0
L8	226	1	7	1	0	0	0	0	0
L9	227	1	7	0	0	1	0	0	0	unhealthy
L10	228	1	7	1	0	0	0	0	0
L11	229	1	7	1	1	0	0	0	0	many divisions, pointed edges
L12	230	1	7	1	0	0	0	0	0	pointed edges, potential binucleation event
L13	231	1	6.5	0	0	1	0	0	0	unehalthy, vesicles
L14	232	1	7	1	0	0	0	0	0	small, unhealthy
L15	233	1	7	1	1	0	0	0	0	potential binucleation event
L16	234	1	1	0	0	1	0	0	0	small, unhealthy, die quickly
L17	235	1	7	0	0	0	0	1	0
L18	236	1	7	1	0	0	0	0	0	pointed edges, cells separated (no junctions?)
L19	237	1	7	1	1	0	0	0	0
L20	238	1	7	1	0	0	0	0	0
L21	239	1	7	0	0	1	0	0	0	small, pointed edges
L22	240	1	3	0	0	0	0	0	0	unhealthy
M3	241	1	7	1	1	0	0	0	0
M4	242	1	7	1	1	0	0	0	0
M5	243	1	7	1	0	0	0	0	0	small
M6	244	1	7	1	0	0	1	0	0
M7	245	1	7	1	0	0	0	0	0	small, pointed edges
M8	246	1	7	1	0	0	1	0	0
M9	247	1	7	1	1	0	0	0	0	small
M10	248	1	3	0	0	1	0	0	0	small, unhealthy
M11	249	1	7	1	0	0	0	0	0	small
M12	250	1	3.5	0	0	1	0	0	0	unhealthy, vesicles
M13	251	1	0.5	0	0	0	0	0	0	unhealthy, die quickly
M14	252	1	7	0	0	0	0	0	0	small, unhealthy
M15	253	1	7	1	1	0	0	1	0
M16	254	1	7	1	1	0	0	1	0
M17	255	1	4	1	0	0	0	0	0	vesicles, unhealthy
M18	256	1	7	1	0	0	0	0	0	crystalline aggregates (drug?), small
M19	257	1	7	1	0	0	0	0	0	small, unhealthy
M20	258	1	7	1	1	0	0	0	0
M21	259	1	7	1	1	0	0	0	0	small
M22	260	1	7	1	0	0	0	0	0	small, potential binucleation event
N3	261	1	7	0	0	1	0	1	0	vesicles, flat, pointed edges
N4	262	1	7	0	0	0	0	0	0	small, unhealthy
N5	263	1	7	1	1	0	0	0	0
N6	264	1	5	0	0	1	0	0	0	vesicles, unhealthy, die
N7	265	1	7	1	0	0	0	0	0	small
N8	266	1	7	0	0	0	0	0	0	unhealthy, sickle-shaped, pointed edges
N9	267	1	6.5	0	0	0	0	0	0	perinuclear aggregates, pointed edges, unhealthy, sickle-shaped
N10	268	1	7	1	0	0	0	1	0
N11	269	1	7	1	0	0	0	0	0	perinuclear aggregates
N12	270	1	7	1	0	0	0	0	0	crystalline aggregates (drug?)
N13	271	1	7	1	0	0	0	0	0	crystalline aggregates (drug?), small
N14	272	1	7	1	1	0	0	0	0	crystalline aggregates (drug?)
N15	273	1	3.5	0	0	0	0	0	0	small, unhealthy. Dense black specks in cell
N16	274	1	7	1	0	0	0	0	0	very round cells
N17	275	1	7	0	0	0	0	0	0	perinuclear aggregates, small, unhealthy
N18	276	1	7	1	1	0	0	0	0	small
N19	277	1	5	0	0	1	0	0	0	sickle-shaped, unhealthy
N20	278	1	7	1	1	0	0	0	0	small
N21	279	1	7	1	0	0	0	0	0	small
N22	280	1	4	0	0	0	0	0	0	small, unhealthy
O3	281	1	7	1	0	0	0	0	0	small, sickle-shaped
O4	282	1	7	1	1	0	0	0	0	prot (???)
O5	283	1	7	1	0	0	1	0	0	many divisions, pointed edges
O6	284	1	7	1	1	0	0	0	0	round cells
O7	285	1	7	0	0	0	0	0	0	small, unhealthy
O8	286	1	7	0	0	0	0	0	0	small, unhealthy, vesicles
O9	287	1	7	1	0	0	0	0	0	small
O10	288	1	2.5	0	0	1	0	0	0	unhealthy, pointed edges
O11	289	1	1	0	0	0	0	0	0	unhealthy, die quickly
O12	290	1	7	0	0	0	0	0	0	small, vesicles, unhealthy
O13	291	1	5.5	0	0	1	0	0	0	small, unhealthy
O14	292	1	7	1	1	0	0	0	0
O15	293	1	3.5	0	0	1	0	0	0	vesicles, unhealthy
O16	294	1	7	0	0	0	0	0	0	small, unhealthy
O17	295	1	4	0	0	0	0	0	0	small, unhealthy
O18	296	1	7	0	0	0	0	0	0	small
O19	297	1	7	0	0	0	0	0	0	pointed edges, unhealthy
O20	298	1	7	0	0	0	0	0	0	perinuclear aggregates, unhealthy, pointed edges
O21	299	1	3	0	0	0	0	0	0	small, unhealthy
O22	300	1	7	1	0	0	0	1	0
P3	301	1	7	1	0	0	0	0	0	small
P4	302	1	7	1	1	0	0	0	0
P5	303	1	6	0	0	0	1	0	0	flat, pointed edges, small, unhealthy
P6	304	1	7	0	0	0	0	0	0	pointed edges
P7	305	1	7	1	0	0	0	0	0	round cells
P8	306	1	7	1	1	0	0	0	0
P9	307	1	7	1	0	0	0	0	0	perinuclear aggregates
P10	308	1	7	1	1	0	0	0	0
P11	309	1	7	1	0	0	0	0	0	small
P12	310	1	7	1	0	0	0	0	0	crystalline aggregates (drug?), many divisions
P13	311	1	7	1	0	0	0	0	0	small, potential binucleation event
P14	312	1	7	1	0	0	0	0	0	small
P15	313	1	7	1	0	0	0	0	0
P16	314	1	7	1	0	0	0	0	0
P17	315	1	7	1	0	0	0	0	0	small
P18	316	1	2.5	0	0	1	0	0	0	sickle-shaped, unhealthy
P19	317	1	7	1	0	0	0	0	0	small, potential binucleation event
P20	318	1	7	1	0	0	0	0	0
P21	319	1	7	1	1	0	0	0	0
P22	320	1	3	0	0	1	0	0	0	sickle-shaped, unhealthy
A3	321	2	5.5	0	0	1	1	0	0	Spindly and Sickle Cell like
A4	322	2	7	0	1	0	0	1	0	Lots of healthy cells
A5	323	2	7	0	0	0	0	0	0	Alive, but unhealthy looking
A6	324	2	1	0	0	1	0	0	0	Unhealthy and nearly dead from the beginning
A7	325	2	7	1	1	0	0	0	0	What cells are left are healthy
A8	326	2	7	0	1	0	0	0	0	Many healthy cells. Normal Appearance.
A9	327	2	7	0	1	0	0	0	0	Normal appearnce, healthy cells.
B3	328	2	7	0	0	0	0	0	0	Cells do not look particularly happy, really sickle cell like.
B4	329	2	7	1	1	0	0	0	0	Really healthy cells, diviision occurs and cells are healthy up to 7 days
B5	330	2	7	0	1	0	0	0	0	Healthy cells but no division. Otherwise look normal.
B6	331	2	7	0	1	0	0	1	1	Very healthy looking cells, no division evident. Very large celll and lots of stress fibers.
B7	332	2	7	1	1	1	0	0	0	Healthy looking cells with some spindly edges evident. Division also occurs.
B8	333	2	7	0	1	0	0	0	0	Lots of helathy cells but also a fair amount of debris. No division was evident.
B9	334	2	7	0	1	0	0	0	0	Healthy cells but not really any division. Average cells.
C3	335	2	7	0	1	0	0	0	0	Cells look partially healthy. No division present. Not a lot of cells in the first place.
C4	336	2	1.5	0	0	0	0	0	0	Cells were largely dead at 2 days. Nothing really interesting to report.
C5	337	2	7	0	0	1	0	0	0	Cells do not look healthy at all. Most are dead by 2 days.
C6	338	2	7	1	1	0	1	0	0	Mostly healthy looking cells. Some are elongated. Division is present.
C7	339	2	1.5	0	0	1	0	0	0	Cells do not look particularly healthy and are dead by 2 days. Mostly spindly looking.
C8	340	2	7	1	1	0	0	1	1	Cells are very healthy and large. Division is present as well as stress fibers.
C9	341	2	7	0	1	0	0	1	1	Cells are relatively large and stress fibers are present. No division is immediately apparent.
D3	342	2	7	0	1	0	0	1	1	Mostly healthy cells. Stress Fibers are present but not really any division
D4	343	2	4	0	0	0	0	0	0	Cells pretty much dead at 4 days. Did not look particularly healthy at any point.
D5	344	2	7	1	1	0	0	1	1	Very large cells that look extermely healthy. Stress fibers present as well as division.
D6	345	2	7	1	1	0	0	0	1	Cells are not particularly large but look healthy. Division is present.
D7	346	2	7	1	1	0	1	0	1	Healthy cells that are not particularly large. Stress fibers and division is present.
D8	347	2	3	0	0	0	0	0	0	Unhealthy cells from the beginning. Dead at 3 days and not particularly interesting.
D9	348	2	7	1	1	0	0	0	1	Cells look healthy and have stress fibers. Division is also present.
E3	349	2	7	0	1	0	0	0	0	Cells look healthy but otherwise normal. Nothing particularly interesting to note.
E4	350	2	7	1	1	0	0	0	1	Cells look very healthy and division is present.
E5	351	2	7	1	1	0	0	0	1	Healhty looking cells with multiple division events.
E6	352	2	7	0	1	0	0	0	0	While cells survived until 7 days, they did not look too healthy at the end.
E7	353	2	7	1	1	0	0	1	1	Cells are pretty interesting. Lost of divison taking place. Look very healthy.
E8	354	2	7	0	1	0	1	0	0	Cells survive to 7 days but are not particularly healthy while getting there. No division is evident.
E9	355	2	7	0	1	1	0	0	0	Cells are spindly in some respects. Alive through 7 days but no division witnessed.
F3	356	2	7	0	1	0	0	0	0	Cells look pretty healthy. No division was immediately evident. But cells are healthy.
F4	357	2	7	0	0	0	0	0	0	While cells are alive at 7 days, they don’t look particularly healthy.
F5	358	2	7	1	0	1	0	0	0	Division is present but the cells don't look healthy. Sickle-y looking cells.
F6	359	2	7	1	1	0	0	0	0	While not a lot of cells. The cells that remained looked healthy. Division is evident.
F7	360	2	7	1	1	0	0	0	1	Many healthy cells with divisions present. Stress fibers also present.
F8	361	2	6	0	0	0	0	0	0	Cells did not look very healthy, only surviving until day 6
F9	362	2	7	0	1	0	0	0	0	Cells look helathy but no division is present.
G3	363	2	5	0	0	0	0	0	0	Cells are not particularly healthy.
G4	364	2	7	1	1	0	0	0	0	Cells look healthy and divisions are present.
G5	365	2	7	1	1	0	0	0	1	Cells look very healthy despite the debris.
G6	366	2	7	0	1	0	0	0	0	Cells look fine but nothing particularly special.
G7	367	2	7	0	1	0	0	0	0	While the cells look healthy, there aren't many in the well.
G8	368	2	7	1	1	0	0	1	1	Cells are very healthy and large. Division is present as well as stress fibers.
G9	369	2	7	1	1	0	0	0	0	Cells are mostly healthy with some division present.
H3	370	2	7	0	1	1	0	0	0	Cells don't look super happy but they are still alive by 7 days.
H4	371	2	7	0	1	0	0	0	0	Cells look really healthy and survived to day 7.
H5	372	2	7	0	1	0	0	0	1	Cells looked healthy but no divisions. Stress fibers were evident throughout most of the cells.
H6	373	2	7	0	0	1	0	0	0	Cells lasted until day 7 but did not look particularly healthy doing it.
H7	374	2	4	0	0	0	0	0	0	Cells did not look healthy at all, lasting until day 4.
H8	375	2	1.5	0	0	0	0	0	0	Cells were not healthy at all, barely lasting 1 day.
H9	376	2	7	0	0	0	0	0	0	While cells lasted until day 7, they did not look healthy doing so.
I3	377	2	2.5	0	0	0	0	0	0	small, unhealthy
I4	378	2	7	0	0	0	0	0	0	small
I5	379	2	7	0	0	0	0	0	0	small, pointed edges
I6	380	2	7	1	0	0	0	0	0
I7	381	2	7	1	0	0	0	1	0
I8	382	2	0.5	0	0	0	0	0	0	small, unhealthy, die quickly
I9	383	2	3	0	0	1	0	0	0	small, unhealthy
J3	384	2	7	1	1	0	0	0	0	small
J4	385	2	4	0	0	0	0	0	0	small, unhealthy
J5	386	2	7	1	1	0	0	0	0	small
J6	387	2	7	0	0	1	0	0	0	pointed edges, sickle-shaped
J7	388	2	7	1	0	0	0	0	0	sickle-shaped
J8	389	2	7	0	0	0	0	0	0	crystalline aggregates (drug?), perinuclear aggregates
J9	390	2	7	1	0	0	0	0	0	small, pointed edges
K3	391	2	1	0	0	0	0	0	0	small, unhealthy, die quickly
K4	392	2	3	0	0	0	0	0	0	small, unhealthy, die quickly
K5	393	2	7	0	0	1	0	0	0	unhealthy, pointed edges, sickle-shaped
K6	394	2	7	1	0	0	0	0	0	small
K7	395	2	7	0	0	0	0	0	0	small, unhealthy
K8	396	2	7	1	0	0	0	0	0	small
K9	397	2	7	1	0	0	0	0	0
L3	398	2	7	0	0	0	0	0	0	perinuclear aggregates, flat, unhealthy
L4	399	2	7	0	0	0	0	0	0	vesicles, small
L5	400	2	3	0	0	1	0	0	0	unhealthy, pointed edges, sickle-shaped
L6	401	2	7	1	0	0	0	0	0	small
L7	402	2	7	1	1	0	0	0	0	small
L8	403	2	7	0	0	0	0	0	0	small, unhealthy
L9	404	2	7	1	0	0	0	0	0	some unhealthy cells, some fine
M3	405	2	7	1	0	0	0	0	0
M4	406	2	7	1	1	0	0	0	0	small
M5	407	2	7	1	0	0	0	0	0	small, sickle-shaped
M6	408	2	2	0	0	1	0	0	0	sickle-shaped, unhealthy
M7	409	2	4.5	0	0	0	0	0	0	unhealthy, die without becoming spindly
M8	410	2	7	0	0	0	0	0	0	small, unhealthy
M9	411	2	7	1	0	0	0	0	0	perinuclear aggregates, unhealthy, pointed edges, flat
N3	412	2	7	1	0	0	0	0	0	small, unhealthy
N4	413	2	7	0	0	0	0	0	0	small
N5	414	2	7	1	0	0	0	0	0	small
N6	415	2	7	0	0	0	0	1	0	perinuclear aggregates and vesicles, flat
N7	416	2	7	0	0	0	0	0	0	small, unhealthy
N8	417	2	7	0	0	1	0	0	0	vesicles, unhealthy
P7	418	2	7	0	0	0	0	0	0	small, unhealthy
O3	419	2	7	1	1	0	0	0	0
O4	420	2	7	1	0	0	0	1	0	pointed edges
O5	421	2	7	1	0	0	0	0	0	small
O6	422	2	7	1	0	0	0	0	0	potential binucleation event
O7	423	2	6	0	0	0	0	0	0	unhealthy, pointed edges
O8	424	2	7	0	0	0	1	0	0
P8	425	2	7	0	0	0	0	0	0	unhealthy, shrink over time
P3	426	2	7	0	0	0	0	0	0	round up, unhealthy
P4	427	2	7	1	1	0	0	0	0	many cells
P5	428	2	7	1	1	0	0	0	0
P6	429	2	7	1	0	0	0	0	0	perinuclear aggregates, many cells
