# Supplementary material for: A simple and flexible high-throughput method for the study of cardiomyocyte proliferation
Source: Sci Rep. 2019 Nov 4;9:15917. doi: 10.1038/s41598-019-52467-0 (PMC6828730; doi:10.1038/s41598-019-52467-0)
Supplement: Supplementary file 4 — Screen Quantification [file 41598_2019_52467_MOESM4_ESM.xlsx]

## Sheet: Data
DP Well	screen1	screen2	screen3	screen4	average	SEM		DP Well	screen1	screen2	screen3	screen4	average	SEM		well	drug
L7_1	0.951367	1.08861	32.8498	1.24354	9.03332	7.93904		G16_1	1.4383	1.44565	1.42352	1.42534	1.4332	0.00529731		L7_1	Vatalanib
C3_1	16.3267	0.417582	1.24653	0.72466	4.67886	3.88637		B13_1	1.14376	1.06957	1.05841	1.16128	1.10826	0.025906		C3_1	RKI-1447
C5_1	12.8281	1.67568	0.910566	0.827202	4.06039	2.9288		G3_1	1.02736	1.22388	1.25858	1.15731	1.16678	0.0510036		C5_1	WZ4003
C7_1	10.4957	1.64865	1.47037	1.20659	3.70533	2.26528		O20_1	1.21478	1.23529	1.24255	1.00861	1.17531	0.0558756		C7_1	GNE-0877
J3_2	2.39069	6.18182	0.861287	1.05851	2.62308	1.23391		G9_1	1.03661	1.2043	0.96771	0.927433	1.03401	0.0610739		J3_2	AMG-706
C11_1	7.58024	0.75	1.19284	0.690951	2.55351	1.67932		E4_2	0.982056	1	1.25657	1.11955	1.08954	0.0634896		C11_1	MK-8745
H20_1	0.874643	1.44444	6.24525	1.31247	2.4692	1.26456		M18_1	1.40629	1.1875	1.29177	1.08356	1.24228	0.0692477		H20_1	AZD8931
A14_1	3.45372	3.6	1.45051	0.871138	2.34384	0.693822		L21_1	1.28281	1.17857	1.404	1.04911	1.22862	0.0755108		A14_1	BIO
P4_1	0.891793	5	2.04764	1.07325	2.25317	0.950126		D10_1	1.19049	0.990196	1.3083	1.00977	1.12469	0.0760144		P4_1	AZD6738
N21_1	3.27991	2.53333	2.26924	0.822118	2.22615	0.514615		H5_2	1.37199	1.25714	1.58799	1.25667	1.36845	0.0780465		N21_1	Refametinib
G21_1	4.57902	1.55224	1.42008	1.34087	2.22305	0.78653		L12_1	1.00098	1.20472	1.26985	0.917474	1.09826	0.0831289		G21_1	CHIR-124
I17_1	2.88897	1.22857	3.12855	1.04586	2.07299	0.543757		H4_2	0.971826	1.11828	1.32371	1.3048	1.17965	0.0833525		I17_1	FRAX597
O7_1	0.852217	1.66102	1.72234	3.88162	2.0293	0.648489		J16_1	1.21478	0.953704	1.34393	1.27507	1.19687	0.0852414		O7_1	VS-5584
I21_1	1.16619	3.8	1.81367	1.18577	1.99141	0.621331		J13_1	1.06207	0.942857	1.29235	0.919436	1.05418	0.0853121		I21_1	Go 6983
E16_1	2.56562	0.928571	3.29903	1.16822	1.99036	0.56619		L20_1	1.30339	1.4026	1.21815	0.999302	1.23086	0.0858947		E16_1	AMG 900
L3_1	1.74929	3	2.08702	1.10964	1.98649	0.393959		M20_1	1.16619	1.07547	1.37526	0.959812	1.14418	0.0878417		L3_1	SL327
E8_1	3.79012	1.6	1.38953	1.02518	1.95121	0.624365		G12_1	1.50633	1.16807	1.51534	1.23997	1.35743	0.089796		E8_1	Phenformin HCl
L22_1	4.2407	2.25333	1.2595	0	1.93838	0.895268		G18_1	1.1014	1.14151	1.51128	1.29302	1.2618	0.0928308		L22_1	SGI-7079
D8_1	4.37322	0.933333	1.37781	1.04556	1.93248	0.819033		G5_2	1.13085	1.28378	1.37173	0.948492	1.18371	0.0928653		D8_1	CEP-32496
K16_1	3.84843	1.26744	1.65382	0.949071	1.92969	0.655608		O18_1	1.06901	1.45	1.13644	1.03952	1.17374	0.0942935		K16_1	ZM 306416
M4_1	3.0321	2.01818	1.54964	0.897335	1.87431	0.449171		I19_1	1.24394	1.41935	1.68292	1.33709	1.42082	0.0944264
P5_1	0.980277	4.82759	0.960291	0.583868	1.83801	1.00069		L14_1	1.16619	1.41892	1.45452	1.06697	1.27665	0.0948882
P12_1	0.5588	4.2381	1.22843	1.14138	1.79168	0.828909		I12_1	0.874643	1.27143	1.19417	0.947573	1.07195	0.0953629		C8_1	PD173955
I22_1	1.61971	0.911765	3.65075	0.982431	1.79116	0.639976		J20_1	1.26337	0.88785	1.05335	1.31368	1.12956	0.0983353		M11_1	Skepinone-L
L3_2	1.16619	3.25	1.70085	1.01396	1.78275	0.510776		O5_2	1.14287	1.51515	1.07942	1.14662	1.22101	0.0992506		L11_1	Lenvatinib
H14_1	1.25949	1.64198	2.84218	1.31022	1.76346	0.369438		H12_1	0.861968	1.30851	1.24521	1.19956	1.15381	0.0998132		F11_1	Apatinib
K22_1	2.56562	2.18868	1.22351	0.984765	1.74064	0.378605		M5_1	1.2559	1.10784	1.40178	0.929248	1.17369	0.10119		G8_2	BX912
C9_1	3.8873	1.2029	0.857489	1.00197	1.73741	0.720121		F10_1	1.08845	1	1.45627	1.02454	1.14231	0.106298		E22_1	AZD2014
N5_2	1.45774	2.875	1.82057	0.775096	1.7321	0.43829		E8_2	1.34993	1.08065	1.07497	0.827596	1.08328	0.106674		F7_2	PD98059
N14_1	1.33769	2.97727	1.47915	1.12111	1.72881	0.422617		K4_1	1.60351	1.37349	1.75563	1.26629	1.49973	0.110562		I5_2	TAE226
M4_2	4.4704	0.987179	0.452728	0.983451	1.72344	0.924219		E9_2	1.39148	1.02804	1.05015	0.863618	1.08332	0.110825		G4_1	A66
H17_1	3.9359	1.12403	0.933076	0.897439	1.72261	0.739437		J8_1	1.53725	1.23077	1.1819	1.00188	1.23795	0.111245		A7_1	PP2
J6_2	0.20646	4.33333	1.48267	0.793861	1.70408	0.914392		E5_1	0.83017	0.8875	1.31604	1.1211	1.0387	0.111823		F9_2	PF-04217903
K10_1	2.46196	1.69643	1.26069	1.39439	1.70337	0.268784		G14_1	0.846877	0.927835	1.32757	1.20187	1.07604	0.11313		A18_1	Pazopanib
P19_1	1.1992	3.66667	0.809487	1.12506	1.7001	0.660943		F5_1	1.42534	1.025	1.4545	1.07244	1.24432	0.113501		E3_2	BI-D1870
O22_1	1.86591	2.78378	1.16152	0.951729	1.69073	0.413485		K20_1	1.50633	1.02857	1.34062	1.05902	1.23364	0.114873		B15_1	RAF265
P9_1	1.17944	3.14706	1.38762	1.01639	1.68263	0.494019		F8_1	0.991263	1.33333	1.54251	1.19161	1.26468	0.11619		F16_1	KW-2449
P11_1	0.777461	3.13333	1.7413	1.04434	1.67411	0.527134		C9_2	1.32168	1.23529	0.8052	0.974858	1.08426	0.118682		D13_1	BMS-794833
K8_1	3.20703	1.58108	1.33154	0.530746	1.6626	0.561441		N7_1	0.89408	1.46296	1.1819	1.02944	1.14209	0.122046		G15_1	Dinaciclib
O4_1	0.536448	3.62963	1.47195	0.991943	1.65749	0.684559		I5_2	0.821635	1.17143	0.792931	1.27889	1.01622	0.122749		H4_1	Aurora A Inhibitor I
P8_1	0.583096	3.27778	1.24919	1.47612	1.64655	0.575817		C12_1	1.40516	1.01163	0.84864	0.925795	1.04781	0.123682		M7_1	GSK2334470
P13_1	1.26337	2.45	2.19053	0.673895	1.64445	0.411735		I13_1	1.13751	1.24286	1.66928	1.13627	1.29648	0.126751		F13_1	WYE-354
P7_1	0.916293	2.61364	1.79191	1.22907	1.63773	0.372339		J6_1	1.05686	1.07767	1.55752	1.01965	1.17792	0.127099
O9_1	1.07099	2.48649	1.49961	1.34748	1.60114	0.30816		H15_1	1.42534	1.55405	1.48873	0.983723	1.36296	0.129115
A9_1	0	4.25	1.2006	0.901256	1.58796	0.923295		F4_1	1.50801	1.10667	1.53958	1.04093	1.29879	0.130752		B17_1	SGI-1776
H3_2	1.00422	2.9375	1.06104	1.2157	1.55461	0.463122		K19_1	1.27552	1.36667	0.920515	1.54892	1.27791	0.131992		C4_2	Fedratinib
K8_2	0.149992	4.29412	1.0463	0.703305	1.54843	0.933666		G8_1	0.874643	1.37879	1.47453	1.18984	1.22945	0.132232		E13_1	IKK-16
A8_2	0.789189	3.1875	1.40084	0.781382	1.53973	0.568099		K6_1	1.29577	1.07292	1.44283	0.830517	1.16051	0.133719		F14_1	Mubritinib
O16_1	1.5923	2.875	0.697406	0.972572	1.53432	0.48449		H9_2	0.874643	1.48837	1.05739	0.975352	1.09894	0.135082		I6_1	Tyrphostin 9
O14_1	0.886305	2.46667	1.14009	1.63695	1.5325	0.348225		L10_1	1.46714	1.3908	1.18516	0.854035	1.22429	0.13703		I8_2	BI-78D3
N6_2	0.154277	3.76923	1.30065	0.891906	1.52902	0.783503		N5_1	1.36056	1.44872	1.11405	0.828292	1.1879	0.139226		J21_1	Cediranib
H7_1	1.86591	1.42667	1.91536	0.89158	1.52488	0.237957		L4_2	1.58732	1.26389	1.69018	1.08659	1.407	0.140193		K15_1	CX-6258
M3_1	0.971826	2.48529	1.66779	0.966938	1.52296	0.360552		E14_1	0.67056	1.27419	1.20234	1.21854	1.09141	0.141125		K18_1	A-674563
B14_1	3.38195	0.83871	1.06371	0.799738	1.52103	0.623031		F11_1	0.680278	1.02439	1.37082	0.997643	1.01828	0.141125		K3_1	AZD3463
F15_1	1.91589	1.54762	1.76385	0.843592	1.51774	0.237075		B3_2	0.853819	1.35714	1.25557	0.786565	1.06327	0.142529		K4_2	BGT226
G4_2	1.06478	2.82857	0.999174	1.16828	1.5152	0.439171		H3_1	1.11549	1.10256	1.71052	1.37073	1.32482	0.142621		L16_1	AT13148
M17_1	2.68224	1.21429	0.833784	1.32276	1.51327	0.403513		M11_1	0.855207	1.26316	1.26256	0.699669	1.02015	0.143681		M13_1	PFK15
H10_1	1.2245	1.12162	2.36811	1.33112	1.51134	0.288774		J12_1	1.74929	1.09333	1.33391	1.19598	1.34313	0.144077		O11_1	GZD824
E4_1	0.877995	2.71795	1.31388	1.13243	1.51056	0.412269		E3_1	0.877919	1.23171	1.57586	1.11863	1.20103	0.145095		P18_1	Ceritinib
P6_1	0.668427	3.11429	0.777679	1.47372	1.50853	0.564179		D21_1	1.17975	1.49206	0.83577	0.93433	1.11048	0.146316
P21_1	0.852217	2.29412	1.57926	1.30748	1.50827	0.301844		C8_1	0.646133	0.986842	1.14183	1.3432	1.0295	0.147144
I15_1	1.34469	1.42857	1.98229	1.27466	1.50755	0.161344		L6_1	1.69375	1.27473	0.990522	1.19919	1.28955	0.147531		G16_1	TAK-733	MEK
H18_1	0.695229	1.13415	2.93919	1.23322	1.50045	0.493621		K21_1	1.13969	1.53333	1.5804	0.979134	1.30814	0.147608		B13_1	H 89 2HCl	PKA, S6K
K4_1	1.60351	1.37349	1.75563	1.26629	1.49973	0.110562		G4_1	0.675163	0.895238	1.38858	1.07793	1.00923	0.150893		G3_1	A66	PI3K
F8_2	2.15988	1.72093	0.950516	1.16085	1.49805	0.274044		I9_1	1.2573	1.30476	1.75262	1.02445	1.33478	0.152152		O20_1	KRN 633	PDGFR, VEGFR
C19_1	2.62393	1.18367	1.46309	0.688768	1.48987	0.410521		M22_1	1.6764	1.24242	1.31827	0.924194	1.29032	0.154429		G9_1	Tyrphostin AG 879	HER2
P3_1	0	2.69231	1.74941	1.51629	1.4895	0.557796		H11_1	0.807363	1.22093	1.56499	1.14186	1.18379	0.155497		E4_2	SAR131675	VEGFR
J10_1	1.10788	1.13433	2.75007	0.960289	1.48814	0.422382		F3_2	1.33498	1.37143	0.692232	1.13343	1.13302	0.155971		M18_1	Tideglusib	GSK3
H16_1	0.993422	1.33333	2.20924	1.37097	1.47674	0.258506		G20_1	1.33279	0.964912	1.70078	1.16303	1.29038	0.156091		L21_1	Temsirolimus	mTOR
D9_1	1.54277	1.32394	1.89666	1.10763	1.46775	0.168316		G3_2	0.842249	1.575	1.06216	1.2741	1.18838	0.156141		D10_1	Cobimetinib	MEK
M3_2	1.34561	3.19231	1.13629	0.154472	1.45717	0.633978		D17_1	1.0022	1.44231	1.42051	0.811567	1.16915	0.156402		H5_2	PF-573228	FAK
F12_1	2.04083	0.857143	1.80915	1.11693	1.45601	0.279932		F7_1	0.881754	1.09278	1.62182	1.13215	1.18213	0.156535		L12_1	ASP3026	ALK
O13_1	1.01572	2.91304	1.02214	0.871175	1.45552	0.48709		K11_1	0.801757	1.15315	1.51564	0.911666	1.09555	0.158094		H4_2	Sorafenib Tosylate	PDGFR, VEGFR
N11_1	1.59379	2.47312	1.09375	0.620162	1.44521	0.396116		G9_2	1.56515	1.32258	1.03161	0.84271	1.19051	0.159168		J16_1	TCS 359	FLT3
E12_1	1.87886	1.52703	1.16104	1.21387	1.4452	0.165585		I15_1	1.34469	1.42857	1.98229	1.27466	1.50755	0.161344		J13_1	Lapatinib	HER2, EGFR
H6_1	0.892865	1.36842	2.42085	1.07762	1.43994	0.341305		O5_1	0.991263	1.47368	1.25275	0.720872	1.10964	0.16283		L20_1	SB239063	p38 MAPK
N10_1	0.682649	3	1.39853	0.664512	1.43642	0.5485		I11_1	1.08026	1.6375	1.37994	0.891136	1.24721	0.16447		M20_1	S-Ruxoxlitinib	JAK
G16_1	1.4383	1.44565	1.42352	1.42534	1.4332	0.00529731		E12_1	1.87886	1.52703	1.16104	1.21387	1.4452	0.165585		G12_1	TAK-285	HER2, EGFR
M19_1	1.88385	1.42857	1.52161	0.89571	1.43244	0.204086		J11_1	0.785912	0.958333	1.52979	0.877934	1.03799	0.167675		G18_1	Ibrutinib	BTK
I19_1	1.24394	1.41935	1.68292	1.33709	1.42082	0.0944264		D9_1	1.54277	1.32394	1.89666	1.10763	1.46775	0.168316		G5_2	GW441756	Trk Receptor
N17_1	2.41013	1.23423	1.40869	0.628404	1.42036	0.369867		F5_2	0.627949	1.48387	1.15401	1.18698	1.1132	0.177945		O18_1	HMN-214	PLK
P14_1	0.886305	2.83673	1.27669	0.675401	1.41878	0.488785		E18_1	0.655983	0.957143	1.28934	1.4624	1.09122	0.178987
J14_1	3.18052	0.721649	1.21566	0.540344	1.41455	0.605706		I14_1	0.816334	1.22807	1.70466	1.2132	1.24057	0.181718
M6_1	2.33238	1.10989	1.3233	0.889925	1.41388	0.318694		K12_1	1.58269	0.8	1.08925	0.823382	1.07383	0.181861		A9_2	SB216763	GSK3	0.8128	1.83516	0.839018	1.60971	1.27417	0.26292
K17_1	1.63267	1.2987	1.76793	0.950667	1.41249	0.182813		D3_1	0.765857	1.56579	1.14277	0.834179	1.07715	0.182349		F7_1	Acadesine	AMPK	0.881754	1.09278	1.62182	1.13215	1.18213	0.156535
L4_2	1.58732	1.26389	1.69018	1.08659	1.407	0.140193		G7_1	0.966273	1.0241	1.76546	1.32229	1.26953	0.182786		B5_2	Palomid 529	mTOR	1.82404	1.15152	1.08379	0.876397	1.23394	0.205223
D4_1	2.87903	0.719101	1.14907	0.815975	1.39079	0.504553		K17_1	1.63267	1.2987	1.76793	0.950667	1.41249	0.182813
F9_1	1.16619	1.38095	1.97806	1.02923	1.38861	0.209391		B9_2	1.60012	0.775281	0.860183	1.0546	1.07255	0.18532
O6_1	0.777461	2.15385	1.64405	0.978217	1.38839	0.315272		J5_2	1.25366	1.79365	0.890038	1.27075	1.30202	0.185909
L19_1	0.310984	1.0375	2.96036	1.24182	1.38767	0.560987		J9_1	0.525742	1.15873	1.41688	1.06569	1.04176	0.18736
M8_1	1.86591	1.29762	1.5326	0.851821	1.38699	0.213103		H9_1	0.874643	1.08537	1.74715	1.11625	1.20585	0.188248
E9_1	0.976051	0.945652	2.31913	1.29727	1.38453	0.321527		I7_2	0.61711	1.51562	1.25929	1.23242	1.15611	0.190666
F21_1	1.04343	1.48837	2.0437	0.960922	1.38411	0.248508		G13_1	0.583096	1.18182	1.48328	0.933385	1.04539	0.190749
N16_1	0.891793	2.07843	1.71503	0.843125	1.3821	0.306406		N18_1	1.56987	1.05495	1.18904	0.634508	1.11209	0.192967
H8_1	1.06017	1.76471	1.83649	0.857393	1.37969	0.246945		D14_1	0.816334	0.813084	1.61807	0.930537	1.04451	0.193129
M12_1	3.51246	1.20175	0	0.772857	1.37177	0.75564		G8_2	0.787458	1.59677	0.858652	0.829792	1.01817	0.193422
H5_2	1.37199	1.25714	1.58799	1.25667	1.36845	0.0780465		H5_1	0.502669	1.30882	1.35733	1.06556	1.0586	0.195994
H15_1	1.42534	1.55405	1.48873	0.983723	1.36296	0.129115		K13_1	1.01275	1.26667	1.80508	0.93644	1.25523	0.196403
I7_1	1.63996	1.24211	1.89671	0.660091	1.35972	0.26929		K7_1	1.68069	1.52885	0.933698	0.91908	1.26558	0.198291
G12_1	1.50633	1.16807	1.51534	1.23997	1.35743	0.089796		M19_1	1.88385	1.42857	1.52161	0.89571	1.43244	0.204086
E17_1	0.766354	0.823529	2.98697	0.836766	1.35341	0.544737		K9_1	1.51605	1.27778	1.33667	0.585917	1.1791	0.204117
L5_1	1.19729	1.9589	0.997225	1.25887	1.35307	0.209524		B5_2	1.82404	1.15152	1.08379	0.876397	1.23394	0.205223
P15_1	0.548796	1.5	2.65049	0.687081	1.34659	0.482625		M9_1	1.41609	0.938272	1.43516	0.576054	1.09139	0.206685
J12_1	1.74929	1.09333	1.33391	1.19598	1.34313	0.144077		I4_1	0.963375	1.68	1.34088	0.739757	1.181	0.207489
I9_1	1.2573	1.30476	1.75262	1.02445	1.33478	0.152152		N9_1	0.583096	1.55172	0.917775	1.22599	1.06965	0.207493
C16_1	3.09041	0.337838	0.739186	1.14048	1.32698	0.610216		F9_1	1.16619	1.38095	1.97806	1.02923	1.38861	0.209391
L9_1	1.23479	1.83333	1.6853	0.554058	1.32687	0.287328		L5_1	1.19729	1.9589	0.997225	1.25887	1.35307	0.209524
H3_1	1.11549	1.10256	1.71052	1.37073	1.32482	0.142621		M8_1	1.86591	1.29762	1.5326	0.851821	1.38699	0.213103
L17_1	0.715617	1.67123	1.57685	1.33069	1.3236	0.214996		M5_2	0.852217	1.52459	1.5191	0.718713	1.15366	0.214317
D7_1	0.858741	1.26027	1.97331	1.17316	1.31637	0.235345		L17_1	0.715617	1.67123	1.57685	1.33069	1.3236	0.214996
K21_1	1.13969	1.53333	1.5804	0.979134	1.30814	0.147608		E11_1	0.714762	1.34545	1.73897	1.07173	1.21773	0.216467
K5_1	1.6764	1.46377	1.49124	0.588891	1.30507	0.243352		E10_1	0.524786	1.38333	1.49863	1.14547	1.13806	0.217242
J5_2	1.25366	1.79365	0.890038	1.27075	1.30202	0.185909		L4_1	0.89408	1.91429	1.21136	1.11168	1.28285	0.220655
F4_1	1.50801	1.10667	1.53958	1.04093	1.29879	0.130752		F4_2	1.02042	1.86567	0.846449	1.21421	1.23669	0.222708
I13_1	1.13751	1.24286	1.66928	1.13627	1.29648	0.126751		J5_1	1.06137	1.91549	1.2135	0.892668	1.27076	0.224677
G20_1	1.33279	0.964912	1.70078	1.16303	1.29038	0.156091		E22_1	0.666395	1.19298	1.57476	0.632138	1.01657	0.226036
M22_1	1.6764	1.24242	1.31827	0.924194	1.29032	0.154429		J3_1	0.866764	1.79245	1.30597	0.818236	1.19586	0.227111
L6_1	1.69375	1.27473	0.990522	1.19919	1.28955	0.147531		M21_1	1.28281	1.02804	1.56642	0.491052	1.09208	0.22853
N13_1	1.1176	1.84146	1.61526	0.560555	1.28372	0.28454		H19_1	1.05281	1.27711	1.49252	0.420494	1.06073	0.231522
L4_1	0.89408	1.91429	1.21136	1.11168	1.28285	0.220655		D7_1	0.858741	1.26027	1.97331	1.17316	1.31637	0.235345
E6_1	0.583096	2.5	1.40973	0.624792	1.2794	0.449092		J15_1	0.853517	0.988506	1.82386	0.833856	1.12493	0.235497
K19_1	1.27552	1.36667	0.920515	1.54892	1.27791	0.131992		F22_1	0.954157	1.67742	0.550193	1.21253	1.09857	0.236225
P20_1	0.61225	2.33333	1.35672	0.805026	1.27683	0.385881		F15_1	1.91589	1.54762	1.76385	0.843592	1.51774	0.237075
L14_1	1.16619	1.41892	1.45452	1.06697	1.27665	0.0948882		H7_1	1.86591	1.42667	1.91536	0.89158	1.52488	0.237957
A9_2	0.8128	1.83516	0.839018	1.60971	1.27417	0.26292		E7_1	0.993085	1.08861	1.96162	0.958531	1.25046	0.238643
B19_1	2.68224	0	1.24958	1.16025	1.27302	0.549223		K5_1	1.6764	1.46377	1.49124	0.588891	1.30507	0.243352
I3_1	0.775457	2.51064	1.00306	0.797541	1.27167	0.416155		F7_2	0.299984	1.39062	1.17709	1.19754	1.01631	0.243572
J5_1	1.06137	1.91549	1.2135	0.892668	1.27076	0.224677		H13_1	0.779136	1.7085	1.49414	0.752973	1.18369	0.245117
G7_1	0.966273	1.0241	1.76546	1.32229	1.26953	0.182786		H8_1	1.06017	1.76471	1.83649	0.857393	1.37969	0.246945
K7_1	1.68069	1.52885	0.933698	0.91908	1.26558	0.198291		F21_1	1.04343	1.48837	2.0437	0.960922	1.38411	0.248508
F8_1	0.991263	1.33333	1.54251	1.19161	1.26468	0.11619		I20_1	1.55492	1.35294	0.501748	0.739385	1.03725	0.248852
A15_1	0	2.96296	1.67864	0.406184	1.26195	0.670319		L15_1	1.59026	1.26506	1.53761	0.477598	1.21763	0.256765
G18_1	1.1014	1.14151	1.51128	1.29302	1.2618	0.0928308		H16_1	0.993422	1.33333	2.20924	1.37097	1.47674	0.258506
K13_1	1.01275	1.26667	1.80508	0.93644	1.25523	0.196403		L11_1	0.832994	1.49333	1.37548	0.374265	1.01902	0.258579
N8_1	1.06623	1.12987	2.02699	0.790578	1.25342	0.268164		N12_1	0.788894	1.13699	1.79019	0.621658	1.08443	0.25858
E7_1	0.993085	1.08861	1.96162	0.958531	1.25046	0.238643		N20_1	1.00717	1.16049	1.94195	0.733574	1.21079	0.259216
D18_1	2.09914	0.407407	1.45851	1.03131	1.24909	0.356173		J17_1	1.00347	1.22989	1.7207	0.460875	1.10373	0.261388
I11_1	1.08026	1.6375	1.37994	0.891136	1.24721	0.16447		A9_2	0.8128	1.83516	0.839018	1.60971	1.27417	0.26292
P16_1	0.550701	2.55769	1.37888	0.499901	1.24679	0.48117		E20_1	1.41171	0.546296	1.79892	1.11051	1.21686	0.264216
F5_1	1.42534	1.025	1.4545	1.07244	1.24432	0.113501		N8_1	1.06623	1.12987	2.02699	0.790578	1.25342	0.268164
M18_1	1.40629	1.1875	1.29177	1.08356	1.24228	0.0692477		K10_1	2.46196	1.69643	1.26069	1.39439	1.70337	0.268784
I14_1	0.816334	1.22807	1.70466	1.2132	1.24057	0.181718		I7_1	1.63996	1.24211	1.89671	0.660091	1.35972	0.26929
J8_1	1.53725	1.23077	1.1819	1.00188	1.23795	0.111245		C15_1	1.74929	0.724638	1.40785	0.621931	1.12593	0.271278
D11_1	0.816334	1.80702	1.61117	0.716501	1.23776	0.275802		N4_1	0.855207	1.83333	1.28515	0.578998	1.13817	0.273495
F4_2	1.02042	1.86567	0.846449	1.21421	1.23669	0.222708		F8_2	2.15988	1.72093	0.950516	1.16085	1.49805	0.274044
I4_2	0.720295	2.2381	1.0128	0.967556	1.23469	0.34059		D11_1	0.816334	1.80702	1.61117	0.716501	1.23776	0.275802
B5_2	1.82404	1.15152	1.08379	0.876397	1.23394	0.205223		F12_1	2.04083	0.857143	1.80915	1.11693	1.45601	0.279932
K20_1	1.50633	1.02857	1.34062	1.05902	1.23364	0.114873		N13_1	1.1176	1.84146	1.61526	0.560555	1.28372	0.28454
L20_1	1.30339	1.4026	1.21815	0.999302	1.23086	0.0858947		L9_1	1.23479	1.83333	1.6853	0.554058	1.32687	0.287328
G8_1	0.874643	1.37879	1.47453	1.18984	1.22945	0.132232		J7_2	0.305201	1.61765	1.35919	0.905974	1.047	0.2877
L21_1	1.28281	1.17857	1.404	1.04911	1.22862	0.0755108		H10_1	1.2245	1.12162	2.36811	1.33112	1.51134	0.288774
L10_1	1.46714	1.3908	1.18516	0.854035	1.22429	0.13703		C18_1	1.86591	0.495495	1.08718	0.827449	1.06901	0.291925
O5_2	1.14287	1.51515	1.07942	1.14662	1.22101	0.0992506		P21_1	0.852217	2.29412	1.57926	1.30748	1.50827	0.301844
P17_1	0.511986	1.97561	1.66458	0.730193	1.22059	0.354705		E5_2	2.08687	1.01124	0.933727	0.742217	1.19351	0.303104
G19_1	0.537062	1.28986	2.08628	0.967654	1.22021	0.327286		N16_1	0.891793	2.07843	1.71503	0.843125	1.3821	0.306406
E11_1	0.714762	1.34545	1.73897	1.07173	1.21773	0.216467		O9_1	1.07099	2.48649	1.49961	1.34748	1.60114	0.30816
L15_1	1.59026	1.26506	1.53761	0.477598	1.21763	0.256765		J19_1	0.524786	1.04124	2.00788	1.00836	1.14557	0.310734
E20_1	1.41171	0.546296	1.79892	1.11051	1.21686	0.264216		F6_2	0.158815	1.59701	1.24549	1.2854	1.07168	0.31427
N20_1	1.00717	1.16049	1.94195	0.733574	1.21079	0.259216		O6_1	0.777461	2.15385	1.64405	0.978217	1.38839	0.315272
P10_1	0.544223	2.35897	1.30166	0.61995	1.2062	0.420308		M6_1	2.33238	1.10989	1.3233	0.889925	1.41388	0.318694
H9_1	0.874643	1.08537	1.74715	1.11625	1.20585	0.188248		E9_1	0.976051	0.945652	2.31913	1.29727	1.38453	0.321527
E3_1	0.877919	1.23171	1.57586	1.11863	1.20103	0.145095		G19_1	0.537062	1.28986	2.08628	0.967654	1.22021	0.327286
J16_1	1.21478	0.953704	1.34393	1.27507	1.19687	0.0852414		I4_2	0.720295	2.2381	1.0128	0.967556	1.23469	0.34059
J3_1	0.866764	1.79245	1.30597	0.818236	1.19586	0.227111		H6_1	0.892865	1.36842	2.42085	1.07762	1.43994	0.341305
E5_2	2.08687	1.01124	0.933727	0.742217	1.19351	0.303104		O6_2	0.17999	1.80435	1.22614	1.3729	1.14584	0.344541
G9_2	1.56515	1.32258	1.03161	0.84271	1.19051	0.159168		O14_1	0.886305	2.46667	1.14009	1.63695	1.5325	0.348225
G3_2	0.842249	1.575	1.06216	1.2741	1.18838	0.156141		L9_2	1.50633	0	1.44062	1.17715	1.03102	0.350957
N5_1	1.36056	1.44872	1.11405	0.828292	1.1879	0.139226		P17_1	0.511986	1.97561	1.66458	0.730193	1.22059	0.354705
H11_1	0.807363	1.22093	1.56499	1.14186	1.18379	0.155497		D18_1	2.09914	0.407407	1.45851	1.03131	1.24909	0.356173
G5_2	1.13085	1.28378	1.37173	0.948492	1.18371	0.0928653		M3_1	0.971826	2.48529	1.66779	0.966938	1.52296	0.360552
H13_1	0.779136	1.7085	1.49414	0.752973	1.18369	0.245117		L7_2	0.254104	2.01961	1.19244	0.922708	1.09721	0.365281
E19_1	1.12598	1.12121	2.4868	0	1.1835	0.508793		H14_1	1.25949	1.64198	2.84218	1.31022	1.76346	0.369438
F7_1	0.881754	1.09278	1.62182	1.13215	1.18213	0.156535		N17_1	2.41013	1.23423	1.40869	0.628404	1.42036	0.369867
I4_1	0.963375	1.68	1.34088	0.739757	1.181	0.207489		P7_1	0.916293	2.61364	1.79191	1.22907	1.63773	0.372339
H4_2	0.971826	1.11828	1.32371	1.3048	1.17965	0.0833525		K22_1	2.56562	2.18868	1.22351	0.984765	1.74064	0.378605
K9_1	1.51605	1.27778	1.33667	0.585917	1.1791	0.204117		P20_1	0.61225	2.33333	1.35672	0.805026	1.27683	0.385881
J6_1	1.05686	1.07767	1.55752	1.01965	1.17792	0.127099		N3_2	1.82217	0	1.41168	1.09577	1.08241	0.390241
O20_1	1.21478	1.23529	1.24255	1.00861	1.17531	0.0558756		A7_1	0.038028	1.62857	1.65899	0.70057	1.00654	0.39203
O18_1	1.06901	1.45	1.13644	1.03952	1.17374	0.0942935		L3_1	1.74929	3	2.08702	1.10964	1.98649	0.393959
M5_1	1.2559	1.10784	1.40178	0.929248	1.17369	0.10119		N11_1	1.59379	2.47312	1.09375	0.620162	1.44521	0.396116
O8_1	0.599293	2.35593	0.747818	0.979797	1.17071	0.402757		O8_1	0.599293	2.35593	0.747818	0.979797	1.17071	0.402757
D17_1	1.0022	1.44231	1.42051	0.811567	1.16915	0.156402		M17_1	2.68224	1.21429	0.833784	1.32276	1.51327	0.403513
G3_1	1.02736	1.22388	1.25858	1.15731	1.16678	0.0510036		M10_1	1.78168	1.57353	0.821418	0	1.04416	0.404563
K6_1	1.29577	1.07292	1.44283	0.830517	1.16051	0.133719		C19_1	2.62393	1.18367	1.46309	0.688768	1.48987	0.410521
I7_2	0.61711	1.51562	1.25929	1.23242	1.15611	0.190666		P13_1	1.26337	2.45	2.19053	0.673895	1.64445	0.411735
H12_1	0.861968	1.30851	1.24521	1.19956	1.15381	0.0998132		E4_1	0.877995	2.71795	1.31388	1.13243	1.51056	0.412269
M5_2	0.852217	1.52459	1.5191	0.718713	1.15366	0.214317		O22_1	1.86591	2.78378	1.16152	0.951729	1.69073	0.413485
O6_2	0.17999	1.80435	1.22614	1.3729	1.14584	0.344541		I3_1	0.775457	2.51064	1.00306	0.797541	1.27167	0.416155
J19_1	0.524786	1.04124	2.00788	1.00836	1.14557	0.310734		P10_1	0.544223	2.35897	1.30166	0.61995	1.2062	0.420308
M20_1	1.16619	1.07547	1.37526	0.959812	1.14418	0.0878417		J10_1	1.10788	1.13433	2.75007	0.960289	1.48814	0.422382
F10_1	1.08845	1	1.45627	1.02454	1.14231	0.106298		N14_1	1.33769	2.97727	1.47915	1.12111	1.72881	0.422617
N7_1	0.89408	1.46296	1.1819	1.02944	1.14209	0.122046		N5_2	1.45774	2.875	1.82057	0.775096	1.7321	0.43829
A4_2	0	2.3913	1.41107	0.754183	1.13914	0.507255		G4_2	1.06478	2.82857	0.999174	1.16828	1.5152	0.439171
N4_1	0.855207	1.83333	1.28515	0.578998	1.13817	0.273495		E6_1	0.583096	2.5	1.40973	0.624792	1.2794	0.449092
E10_1	0.524786	1.38333	1.49863	1.14547	1.13806	0.217242		M4_1	3.0321	2.01818	1.54964	0.897335	1.87431	0.449171
F3_2	1.33498	1.37143	0.692232	1.13343	1.13302	0.155971		H3_2	1.00422	2.9375	1.06104	1.2157	1.55461	0.463122
J9_2	2.43528	0	1.17336	0.91598	1.13115	0.502356		P16_1	0.550701	2.55769	1.37888	0.499901	1.24679	0.48117
J20_1	1.26337	0.88785	1.05335	1.31368	1.12956	0.0983353		P15_1	0.548796	1.5	2.65049	0.687081	1.34659	0.482625
C15_1	1.74929	0.724638	1.40785	0.621931	1.12593	0.271278		O16_1	1.5923	2.875	0.697406	0.972572	1.53432	0.48449
J15_1	0.853517	0.988506	1.82386	0.833856	1.12493	0.235497		O13_1	1.01572	2.91304	1.02214	0.871175	1.45552	0.48709
D10_1	1.19049	0.990196	1.3083	1.00977	1.12469	0.0760144		P14_1	0.886305	2.83673	1.27669	0.675401	1.41878	0.488785
F5_2	0.627949	1.48387	1.15401	1.18698	1.1132	0.177945		H18_1	0.695229	1.13415	2.93919	1.23322	1.50045	0.493621
N18_1	1.56987	1.05495	1.18904	0.634508	1.11209	0.192967		P9_1	1.17944	3.14706	1.38762	1.01639	1.68263	0.494019
D21_1	1.17975	1.49206	0.83577	0.93433	1.11048	0.146316		J9_2	2.43528	0	1.17336	0.91598	1.13115	0.502356
O5_1	0.991263	1.47368	1.25275	0.720872	1.10964	0.16283		D4_1	2.87903	0.719101	1.14907	0.815975	1.39079	0.504553
B13_1	1.14376	1.06957	1.05841	1.16128	1.10826	0.025906		A4_2	0	2.3913	1.41107	0.754183	1.13914	0.507255
J17_1	1.00347	1.22989	1.7207	0.460875	1.10373	0.261388		E19_1	1.12598	1.12121	2.4868	0	1.1835	0.508793
H9_2	0.874643	1.48837	1.05739	0.975352	1.09894	0.135082		L3_2	1.16619	3.25	1.70085	1.01396	1.78275	0.510776
F22_1	0.954157	1.67742	0.550193	1.21253	1.09857	0.236225		N21_1	3.27991	2.53333	2.26924	0.822118	2.22615	0.514615
L12_1	1.00098	1.20472	1.26985	0.917474	1.09826	0.0831289		P11_1	0.777461	3.13333	1.7413	1.04434	1.67411	0.527134
L7_2	0.254104	2.01961	1.19244	0.922708	1.09721	0.365281		I17_1	2.88897	1.22857	3.12855	1.04586	2.07299	0.543757
K11_1	0.801757	1.15315	1.51564	0.911666	1.09555	0.158094		E17_1	0.766354	0.823529	2.98697	0.836766	1.35341	0.544737
M21_1	1.28281	1.02804	1.56642	0.491052	1.09208	0.22853		N10_1	0.682649	3	1.39853	0.664512	1.43642	0.5485
E14_1	0.67056	1.27419	1.20234	1.21854	1.09141	0.141125		B19_1	2.68224	0	1.24958	1.16025	1.27302	0.549223
M9_1	1.41609	0.938272	1.43516	0.576054	1.09139	0.206685		P3_1	0	2.69231	1.74941	1.51629	1.4895	0.557796
E18_1	0.655983	0.957143	1.28934	1.4624	1.09122	0.178987		L19_1	0.310984	1.0375	2.96036	1.24182	1.38767	0.560987
E4_2	0.982056	1	1.25657	1.11955	1.08954	0.0634896		K8_1	3.20703	1.58108	1.33154	0.530746	1.6626	0.561441
N12_1	0.788894	1.13699	1.79019	0.621658	1.08443	0.25858		P6_1	0.668427	3.11429	0.777679	1.47372	1.50853	0.564179
C9_2	1.32168	1.23529	0.8052	0.974858	1.08426	0.118682		E16_1	2.56562	0.928571	3.29903	1.16822	1.99036	0.56619
E9_2	1.39148	1.02804	1.05015	0.863618	1.08332	0.110825		A8_2	0.789189	3.1875	1.40084	0.781382	1.53973	0.568099
E8_2	1.34993	1.08065	1.07497	0.827596	1.08328	0.106674		P8_1	0.583096	3.27778	1.24919	1.47612	1.64655	0.575817
N3_2	1.82217	0	1.41168	1.09577	1.08241	0.390241		J14_1	3.18052	0.721649	1.21566	0.540344	1.41455	0.605706
D3_1	0.765857	1.56579	1.14277	0.834179	1.07715	0.182349		C16_1	3.09041	0.337838	0.739186	1.14048	1.32698	0.610216
G14_1	0.846877	0.927835	1.32757	1.20187	1.07604	0.11313		I21_1	1.16619	3.8	1.81367	1.18577	1.99141	0.621331
K12_1	1.58269	0.8	1.08925	0.823382	1.07383	0.181861		B14_1	3.38195	0.83871	1.06371	0.799738	1.52103	0.623031
B9_2	1.60012	0.775281	0.860183	1.0546	1.07255	0.18532		E8_1	3.79012	1.6	1.38953	1.02518	1.95121	0.624365
I12_1	0.874643	1.27143	1.19417	0.947573	1.07195	0.0953629		M3_2	1.34561	3.19231	1.13629	0.154472	1.45717	0.633978
F6_2	0.158815	1.59701	1.24549	1.2854	1.07168	0.31427		I22_1	1.61971	0.911765	3.65075	0.982431	1.79116	0.639976
N9_1	0.583096	1.55172	0.917775	1.22599	1.06965	0.207493		O7_1	0.852217	1.66102	1.72234	3.88162	2.0293	0.648489
C18_1	1.86591	0.495495	1.08718	0.827449	1.06901	0.291925		K16_1	3.84843	1.26744	1.65382	0.949071	1.92969	0.655608
B3_2	0.853819	1.35714	1.25557	0.786565	1.06327	0.142529		P19_1	1.1992	3.66667	0.809487	1.12506	1.7001	0.660943
H19_1	1.05281	1.27711	1.49252	0.420494	1.06073	0.231522		A15_1	0	2.96296	1.67864	0.406184	1.26195	0.670319
H5_1	0.502669	1.30882	1.35733	1.06556	1.0586	0.195994		O4_1	0.536448	3.62963	1.47195	0.991943	1.65749	0.684559
J13_1	1.06207	0.942857	1.29235	0.919436	1.05418	0.0853121		A14_1	3.45372	3.6	1.45051	0.871138	2.34384	0.693822
C12_1	1.40516	1.01163	0.84864	0.925795	1.04781	0.123682		C9_1	3.8873	1.2029	0.857489	1.00197	1.73741	0.720121
J7_2	0.305201	1.61765	1.35919	0.905974	1.047	0.2877		H17_1	3.9359	1.12403	0.933076	0.897439	1.72261	0.739437
G13_1	0.583096	1.18182	1.48328	0.933385	1.04539	0.190749		M12_1	3.51246	1.20175	0	0.772857	1.37177	0.75564
D14_1	0.816334	0.813084	1.61807	0.930537	1.04451	0.193129		N6_2	0.154277	3.76923	1.30065	0.891906	1.52902	0.783503
M10_1	1.78168	1.57353	0.821418	0	1.04416	0.404563		G21_1	4.57902	1.55224	1.42008	1.34087	2.22305	0.78653
J9_1	0.525742	1.15873	1.41688	1.06569	1.04176	0.18736		D8_1	4.37322	0.933333	1.37781	1.04556	1.93248	0.819033
E5_1	0.83017	0.8875	1.31604	1.1211	1.0387	0.111823		P12_1	0.5588	4.2381	1.22843	1.14138	1.79168	0.828909
J11_1	0.785912	0.958333	1.52979	0.877934	1.03799	0.167675		L22_1	4.2407	2.25333	1.2595	0	1.93838	0.895268
I20_1	1.55492	1.35294	0.501748	0.739385	1.03725	0.248852		J6_2	0.20646	4.33333	1.48267	0.793861	1.70408	0.914392
G9_1	1.03661	1.2043	0.96771	0.927433	1.03401	0.0610739		A9_1	0	4.25	1.2006	0.901256	1.58796	0.923295
L9_2	1.50633	0	1.44062	1.17715	1.03102	0.350957		M4_2	4.4704	0.987179	0.452728	0.983451	1.72344	0.924219
C8_1	0.646133	0.986842	1.14183	1.3432	1.0295	0.147144		K8_2	0.149992	4.29412	1.0463	0.703305	1.54843	0.933666
M11_1	0.855207	1.26316	1.26256	0.699669	1.02015	0.143681		P4_1	0.891793	5	2.04764	1.07325	2.25317	0.950126
L11_1	0.832994	1.49333	1.37548	0.374265	1.01902	0.258579		P5_1	0.980277	4.82759	0.960291	0.583868	1.83801	1.00069
F11_1	0.680278	1.02439	1.37082	0.997643	1.01828	0.141125		J3_2	2.39069	6.18182	0.861287	1.05851	2.62308	1.23391
G8_2	0.787458	1.59677	0.858652	0.829792	1.01817	0.193422		H20_1	0.874643	1.44444	6.24525	1.31247	2.4692	1.26456
E22_1	0.666395	1.19298	1.57476	0.632138	1.01657	0.226036		C11_1	7.58024	0.75	1.19284	0.690951	2.55351	1.67932
F7_2	0.299984	1.39062	1.17709	1.19754	1.01631	0.243572		C7_1	10.4957	1.64865	1.47037	1.20659	3.70533	2.26528
I5_2	0.821635	1.17143	0.792931	1.27889	1.01622	0.122749		C5_1	12.8281	1.67568	0.910566	0.827202	4.06039	2.9288
G4_1	0.675163	0.895238	1.38858	1.07793	1.00923	0.150893		C3_1	16.3267	0.417582	1.24653	0.72466	4.67886	3.88637
A7_1	0.038028	1.62857	1.65899	0.70057	1.00654	0.39203		L7_1	0.951367	1.08861	32.8498	1.24354	9.03332	7.93904
F9_2	0.710317	1.43396	1.01724	0.836538	0.999514	0.157918
A18_1	0	2.11765	1.11178	0.766633	0.999016	0.439326
E3_2	0.813622	1.3	1.06295	0.81021	0.996696	0.117145
B15_1	0.583096	1.03226	1.62738	0.736894	0.994907	0.230503
F16_1	0.783014	0.889908	1.08879	1.20558	0.991823	0.0953427
D13_1	0.741017	1.30189	1.23502	0.687307	0.991307	0.160964
G15_1	1.37444	0.648352	1.35486	0.573312	0.98774	0.218183
H4_1	0	1.20611	1.34004	1.40331	0.987363	0.331678
M7_1	0.926093	1.11111	1.15993	0.714335	0.977867	0.101255
F13_1	0.437322	1.23684	1.2427	0.982107	0.974743	0.189159
A5_2	0	1.48611	1.58807	0.823291	0.974367	0.36637
A12_1	0.0164252	1.81481	1.24099	0.821722	0.973488	0.378417
B12_1	1.50476	0.514286	0.906342	0.963337	0.972182	0.203659
H7_2	0.122721	2.09756	1.01683	0.64202	0.969783	0.418234
L8_1	0.907038	1.28571	0.846946	0.823042	0.965685	0.10813
H21_1	1.8076	0.80597	0.766044	0.458316	0.959482	0.293179
M6_2	0.209021	3.59259	0	0	0.950403	0.882107
B8_2	0.453576	1.04082	1.22637	1.04808	0.94221	0.168434
K14_1	0.711092	1.07229	1.05428	0.903765	0.935357	0.0837588
L18_1	0.658682	0.729412	1.01499	1.31301	0.929023	0.149378
B7_2	0.925665	0.764706	1.17921	0.802967	0.918138	0.0935516
N3_1	1.44386	0	1.29321	0.916887	0.913487	0.32403
F17_1	0	1.07595	1.51837	1.05736	0.91292	0.322417
D6_2	0.113678	1.72222	0.698731	1.11192	0.911639	0.339022
A11_1	0	1.91304	1.19264	0.519043	0.906182	0.415017
D12_1	0.544223	0.891892	1.30902	0.870869	0.904001	0.156717
G22_1	0	1.21101	1.3226	1.06525	0.899714	0.304497
E7_2	0	1.48684	1.1286	0.922346	0.884447	0.31704
C13_1	0	1.56863	0.930196	1.03809	0.884227	0.326094
C3_2	0	1.20588	1.36363	0.954526	0.881009	0.305511
D7_2	0.222341	1.11458	0.882103	1.29873	0.879439	0.235032
M16_1	0.416497	1.1375	1.10119	0.859121	0.878578	0.165956
D5_2	0	1.30986	1.48028	0.689663	0.869951	0.336073
B4_2	0	1.01587	1.77511	0.681027	0.868002	0.368906
C8_2	0.524432	1.16346	0.859464	0.90342	0.862695	0.131197
B6_2	0.126376	0.931818	1.5594	0.820674	0.859566	0.29355
B16_1	0.846429	0.494253	1.14519	0.948862	0.858684	0.136375
E21_1	1.25366	0	1.20618	0.972671	0.858127	0.292559
C5_2	0	0.967391	2.07035	0.386547	0.856071	0.450941
G6_2	0	1.39623	1.00141	1.01598	0.853402	0.298788
I18_1	0	0.857143	1.36117	1.19382	0.853033	0.303043
G7_2	0.28686	1.07407	1.0328	0.987868	0.845401	0.187011
F18_1	0	1.1236	1.42953	0.824301	0.844357	0.307374
C10_1	1.24949	0.269663	0.712351	1.1367	0.842051	0.223099
D16_1	0.680278	0.864	0.891266	0.92589	0.840359	0.054842
A6_1	0	1.38235	0.826663	1.13158	0.83515	0.300673
O3_1	0	1.98182	1.19653	0.153278	0.832907	0.466177
I6_2	0	1.64286	0.538869	1.14575	0.831869	0.357547
G10_1	1.33939	1.20408	0.773904	0	0.829343	0.301587
G11_1	0.716575	0.721088	1.36623	0.489938	0.823458	0.188799
C17_1	0	1.12844	0.714132	1.41744	0.815002	0.307622
O15_1	0.522357	1.63636	1.07808	0	0.8092	0.352796
I16_1	0.47203	0.802198	1.02699	0.922065	0.80582	0.120366
N4_2	0.448535	0	2.0554	0.690519	0.798613	0.442674
M9_2	1.37444	0	1.0624	0.736746	0.793397	0.294769
J7_1	0.384459	0	1.73539	1.04804	0.791973	0.381761
G6_1	0.742122	0.826667	1.28994	0.296444	0.788794	0.203546
E15_1	0.601317	0.405797	1.18413	0.959478	0.78768	0.17494
C20_1	0	0	2.04278	1.08248	0.781316	0.491843
A16_1	0.94753	0	1.26974	0.90425	0.78038	0.272603
H6_2	0.0852586	1.33333	0.995394	0.679187	0.773293	0.265396
C6_1	0.699715	0.689655	0.655786	0.953069	0.749556	0.0684851
G5_1	0.377297	0	1.5452	1.071	0.748375	0.346023
D9_2	0.932953	1.02941	0.568865	0.455998	0.746807	0.138669
A21_1	0	0	1.96102	1.01072	0.742937	0.470758
O4_2	0.687754	0	1.62511	0.645225	0.739522	0.334506
O3_2	0.777461	0	0.996605	1.17785	0.73798	0.259253
D20_1	1.38485	0.46281	0.67418	0.421242	0.735771	0.223334
B11_1	0.173688	0.673913	0.916573	1.08892	0.713274	0.198986
P3_2	0.477078	0	1.4931	0.879463	0.712412	0.316267
H22_1	0.38873	0.72381	0.608856	1.10889	0.707571	0.150755
O8_2	1.18119	0	0.708268	0.939619	0.707268	0.254757
I5_1	0.84606	1.2233	0.750997	0	0.705089	0.256202
C6_2	0.134993	0.917808	1.03615	0.707846	0.699198	0.199943
A3_2	0	1.03361	1.10641	0.656109	0.699032	0.253046
I8_1	0	0.569444	1.49969	0.717803	0.696734	0.309141
B5_1	0	0.774194	1.16735	0.832301	0.693461	0.246856
B6_1	0.0863845	0.484375	1.0531	1.13784	0.690424	0.248165
M15_1	0	0.821429	1.37781	0.561448	0.690171	0.286208
L13_1	0.204083	0.307692	1.29777	0.945757	0.688825	0.260938
D3_2	0	0.954545	1.06446	0.727833	0.686709	0.23939
B8_1	0.0542415	0.637931	1.35968	0.686579	0.684608	0.266969
I3_2	1.05165	1.68354	0	0	0.6838	0.415328
K9_2	0.962108	0	1.0242	0.746068	0.683094	0.235369
J18_1	0	0.608696	1.02557	1.06005	0.673578	0.246842
E6_2	0.107994	1.21212	0.731444	0.608548	0.665027	0.226789
P4_2	1.04957	0	0.891894	0.638451	0.644979	0.231067
K7_2	0.282842	0.876923	0.805271	0.584951	0.637497	0.133546
D19_1	1.16619	0	0.930892	0.447182	0.636066	0.259521
B18_1	0.349857	0.547368	1.04139	0.60018	0.634699	0.145874
L6_2	0.0674964	0	1.13546	1.30563	0.627147	0.344631
P5_2	0.80881	0	1.31396	0.354112	0.619222	0.284653
N8_2	0.0729691	0	1.63883	0.742074	0.613467	0.380392
D6_1	0.907038	0	0	1.48865	0.598922	0.365601
B7_1	0	0.151261	1.28691	0.939288	0.594366	0.309328
A7_2	0.329251	0.726027	0	1.31651	0.592947	0.283192
A13_1	0	1.72	0.650427	0	0.592607	0.405866
D8_2	0.284195	0.45098	0.922456	0.689904	0.586884	0.139437
A5_1	0	0	1.60681	0.731562	0.584592	0.381884
G17_1	0	0	1.42109	0.813168	0.558564	0.345538
I10_1	0.0530087	0	1.21916	0.956618	0.557197	0.311236
A6_2	0	0	1.33898	0.871969	0.552737	0.333056
B20_1	0	0.442623	0.948627	0.814477	0.551432	0.212696
D5_1	0.503583	0	1.07808	0.595956	0.544405	0.22089
P7_2	0.845489	0	0.936044	0.391263	0.543199	0.216767
L5_2	0	0	1.53781	0.629153	0.541742	0.363636
N6_1	0	0	1.49543	0.668537	0.540992	0.355031
B10_1	0.0555329	0.25	1.04923	0.801277	0.539011	0.23209
J22_1	0.882316	0	0	1.21731	0.524906	0.310673
C14_1	0	0.347826	1.2563	0.481469	0.521398	0.26515
J8_2	0.215988	0	0.823437	0.991934	0.50784	0.237527
A10_1	0	0	1.12698	0.845437	0.493103	0.290436
B22_1	0	0.365591	0.898241	0.688146	0.487995	0.196105
F3_1	0.376583	0	1.55593	0	0.483129	0.368452
A20_1	0.194365	0	1.39135	0.336986	0.480674	0.311313
L8_2	0.0327255	0	1.05438	0.833138	0.480062	0.271582
O17_1	0.583096	0	1.02389	0.313206	0.480048	0.216922
K6_2	0	0	1.09312	0.797294	0.472604	0.27946
D4_2	0	0.83908	0	1.04546	0.471135	0.275253
D22_1	0	0	1.00204	0.868894	0.467734	0.271411
M7_2	0.0299984	0	1.081	0.667755	0.444689	0.262102
F20_1	0	0.481481	1.29446	0	0.443985	0.305363
N22_1	0.5615	0	1.20682	0	0.442079	0.287221
C22_1	0	0	0.959968	0.775643	0.433903	0.253324
P6_2	0.0599968	0	0.839871	0.82623	0.431524	0.232161
B4_1	0	0.233645	0.802001	0.660123	0.423942	0.185887
M14_1	0	0	1.13969	0.551395	0.42277	0.272027
O12_1	0.510209	0	0	1.14902	0.414806	0.272687
A22_1	0	0	0.886422	0.764222	0.412661	0.239552
A4_1	0.0157593	0	0.991514	0.630235	0.409377	0.243274
A19_1	0	0	0.732465	0.904805	0.409318	0.238924
O7_2	0.313532	0	0.502953	0.773519	0.397501	0.162678
J4_2	0.395672	0	0	1.19062	0.396572	0.280631
A8_1	0	1.55	0	0	0.3875	0.3875
A17_1	0	0	0.725255	0.81595	0.385301	0.223223
C4_1	0.442348	0	1.07839	0	0.380184	0.255021
O21_1	0	0	1.4878	0	0.37195	0.37195
B3_1	0.0832994	0.638889	0	0.76058	0.370692	0.192343
P8_2	0	0	0.892042	0.517147	0.352297	0.217318
F19_1	0	0	1.39295	0	0.348237	0.348237
N15_1	0.403682	0	0.883355	0	0.321759	0.209992
B9_1	0.0713995	0.225806	0.986672	0	0.32097	0.226849
M8_2	0.426293	0	0.83128	0	0.314393	0.199453
D15_1	0	1.18644	0	0	0.29661	0.29661
K5_2	0.978096	0	0	0.141405	0.279875	0.235115
J4_1	0	0	1.05636	0	0.26409	0.26409
H8_2	0	0	0.971233	0	0.242808	0.242808
O19_1	0.530087	0	0	0.352182	0.220567	0.132421
N19_1	0	0	0	0.872022	0.218006	0.218006
B21_1	0.291548	0	0	0.535057	0.206651	0.12925
C21_1	0	0	0.805838	0	0.20146	0.20146
N7_2	0	0	0	0.791752	0.197938	0.197938
C7_2	0	0	0.753339	0	0.188335	0.188335
K3_2	0	0.608696	0	0	0.152174	0.152174
F6_1	0.534504	0	0	0	0.133626	0.133626
I9_2	0.514127	0	0	0	0.128532	0.128532
P22_1	0.439319	0	0	0	0.10983	0.10983
O10_1	0.191464	0	0	0	0.0478661	0.0478661
A3_1	0.0426655	0	0	0	0.0106664	0.0106664
B17_1	0	0	0	0	0	0
C4_2	0	0	0	0	0	0
E13_1	0	0	0	0	0	0
F14_1	0	0	0	0	0	0
I6_1	0	0	0	0	0	0
I8_2	0	0	0	0	0	0
J21_1	0	0	0	0	0	0
K15_1	0	0	0	0	0	0
K18_1	0	0	0	0	0	0
K3_1	0	0	0	0	0	0
K4_2	0	0	0	0	0	0
L16_1	0	0	0	0	0	0
M13_1	0	0	0	0	0	0
O11_1	0	0	0	0	0	0
P18_1	0	0	0	0	0	0

## Sheet: Screen1
Plate1
Date Time	Elapsed	B1	C1	D1	E1	F1	G1	H1	I1	J1	K1	L1	M1	N1	O1	P1	A2	B2	C2	D2	E2	F2	G2	H2	I2	J2	K2	L2	M2	N2	O2	P2	A3	B3	C3	D3	E3	F3	G3	H3	I3	J3	K3	L3	M3	N3	O3	P3	A4
2017-11-19 16:00:00	0	30	24	3	16	19	26	6	5	11	8	3	6	7	10	4	5	11	0	58	79	7	4	12	80	95	3	4	7	7	3	4	6	3	3	4	11	7	10	10	9	7	2	6	1	7	1	2	6
2017-11-20 04:00:00	12	66	43	15	30	44	55	19	24	93	17	20	12	14	20	19	41	28	1	67	89	48	21	23	97	111	15	8	18	42	12	17	37	28	29	16	87	29	19	82	23	52	8	15	5	15	25	17	14
2017-11-20 16:00:00	24	102	55	34	52	85	61	32	28	131	26	26	24	30	27	30	59	39	4	74	119	91	29	33	136	116	28	16	22	72	23	26	56	49	93	30	114	51	29	99	29	60	17	19	12	19	26	26	29
2017-11-21 04:00:00	36	114	68	34	58	101	60	35	33	162	36	35	28	28	28	30	62	49	7	74	128	83	32	41	127	132	27	16	24	70	29	45	85	56	115	43	126	53	32	119	31	50	21	24	18	30	26	27	40
2017-11-21 16:00:00	48	126	70	32	56	116	61	38	45	170	37	31	32	36	25	26	68	35	8	74	127	98	36	42	137	139	25	19	24	88	31	37	60	59	138	44	150	64	32	144	34	38	23	24	20	36	29	30	21
2017-11-22 04:00:00	60	141	80	38	55	114	63	47	42	158	44	36	37	36	31	28	58	22	7	81	137	106	34	51	137	135	32	22	28	96	31	33	44	55	147	49	141	67	32	171	33	43	21	28	26	36	30	32	14
2017-11-22 16:00:00	72	65	91	33	42	106	72	48	38	90	65	35	29	32	31	11	2	3	3	88	144	37	34	47	129	160	25	26	27	87	27	26	1	0	25	51	113	47	28	108	28	12	24	24	28	27	27	24	0
2017-11-23 04:00:00	84	92	118	34	48	105	67	51	36	82	71	33	31	33	29	9	3	4	28	88	134	31	37	44	129	165	30	24	30	104	35	30	1	0	22	79	131	75	22	114	38	11	22	23	26	22	23	26	0
control	84/12	1.39394	2.74419	2.26667	1.6	2.38636	1.21818	2.68421	1.5	0.88172	4.17647	1.65	2.58333	2.35714	1.45	0.473684	0.0731707	0.142857	28	1.31343	1.50562	0.645833	1.7619	1.91304	1.3299	1.48649	2	3	1.66667	2.47619	2.91667	1.76471	0.027027	0	0.758621	4.9375	1.50575	2.58621	1.15789	1.39024	1.65217	0.211538	2.75	1.53333	5.2	1.46667	0.92	1.52941	0
1.71498	norm	0.8128	1.60012	1.32168	0.932953	1.39148	0.710317	1.56515	0.874643	0.514127	2.43528	0.962108	1.50633	1.37444	0.845489	0.276203	0.0426655	0.0832994	16.3267	0.765857	0.877919	0.376583	1.02736	1.11549	0.775457	0.866764	1.16619	1.74929	0.971826	1.44386	1.7007	1.02899	0.0157593	0	0.442348	2.87903	0.877995	1.50801	0.675163	0.810645	0.963375	0.123347	1.60351	0.89408	3.0321	0.855207	0.536448	0.891793	0
Plate2
Date Time	Elapsed	B1	A2	B2	A3	B3	A4	B4	A5	B5	A6	B6	A7	B7	A8	B8	A9	B9	A10	B10	A11	B11	A12	B12	A13	B13	A14	B14	A15	B15	A16	B16	A17	B17	A18	B18	A19	B19	A20	B20	A21	B21	A22	B22	A23	B23	A24
2017-11-19 16:00:00	0	6	9	123	4	2	6	5	9	10	3	6	5	9	6	9	5	4	9	8	7	7	9	8	6	7	1	6	4	8	10	0	9	4	12	9	116	6	8	7	10	10	8	10	5	11	10
2017-11-20 04:00:00	12	20	41	47	14	12	26	19	17	30	20	17	18	22	32	19	22	7	21	34	23	9	21	16	17	31	18	21	9	21	31	9	26	1	25	20	139	18	38	33	16	19	14	37	24	16	35
2017-11-20 16:00:00	24	26	58	40	19	19	17	33	28	34	26	22	21	26	29	21	26	17	30	44	42	16	25	17	20	32	17	30	12	26	35	10	36	0	30	33	139	20	47	41	29	13	28	48	38	22	34
2017-11-21 04:00:00	36	21	59	33	25	21	13	40	26	47	24	25	22	20	34	22	27	17	38	57	45	20	24	18	21	31	16	25	13	36	47	16	34	0	35	36	147	25	45	40	34	13	36	35	35	27	28
2017-11-21 16:00:00	48	9	52	26	32	24	13	37	28	39	22	21	28	21	34	11	22	11	43	70	36	15	21	17	26	39	13	12	13	31	49	20	39	1	52	46	144	30	41	30	39	24	42	28	44	33	20
2017-11-22 04:00:00	60	11	46	21	32	17	14	34	36	30	18	17	29	7	33	18	17	1	34	72	40	3	17	7	27	27	11	15	9	28	38	13	46	1	46	42	145	22	40	16	39	28	50	37	44	35	24
2017-11-22 16:00:00	72	2	23	7	10	2	2	6	5	7	6	7	11	5	19	4	4	0	18	12	11	2	11	1	8	12	1	5	0	6	22	1	25	0	18	7	136	3	22	2	36	16	53	8	33	31	14
2017-11-23 04:00:00	84	2	25	11	24	3	3	4	7	6	4	5	10	5	17	3	5	0	24	13	13	2	11	2	8	12	1	6	1	7	18	1	38	0	21	8	135	5	20	2	40	15	56	5	35	35	15
control	84/12	0.1	0.609756	0.234043	1.71429	0.25	0.115385	0.210526	0.411765	0.2	0.2	0.294118	0.555556	0.227273	0.53125	0.157895	0.227273	0	1.14286	0.382353	0.565217	0.222222	0.52381	0.125	0.470588	0.387097	0.0555556	0.285714	0.111111	0.333333	0.580645	0.111111	1.46154	0	0.84	0.4	0.971223	0.277778	0.526316	0.0606061	2.5	0.789474	4	0.135135	1.45833	2.1875	0.428571
1.85195	norm	0.0539971	0.329251	0.126376	0.925665	0.134993	0.0623044	0.113678	0.222341	0.107994	0.107994	0.158815	0.299984	0.122721	0.28686	0.0852586	0.122721	0	0.61711	0.20646	0.305201	0.119994	0.282842	0.0674964	0.254104	0.209021	0.0299984	0.154277	0.0599968	0.17999	0.313532	0.0599968	0.789189	0	0.453576	0.215988	0.524432	0.149992	0.284195	0.0327255	1.34993	0.426293	2.15988	0.0729691	0.787458	1.18119	0.231416
[truncated: 206 more columns]

## Sheet: Screen2
Plate1
Date Time	Elapsed	A2	B2	C2	D2	E2	F2	G2	H2	A3	B3	C3	D3	E3	F3	G3	H3	I3	J3	K3	L3	M3	N3	O3	P3	A4	B4	C4	D4	E4	F4	G4	H4	I4	J4	K4	L4	M4	N4	O4	P4	A5	B5	C5	D5	E5	F5	G5	H5
2018-01-16 15:03:00	0	28	113	34	59	37	121	114	111	31	76	95	61	84	95	89	101	105	49	80	35	67	58	70	55	27	105	35	99	44	86	89	91	29	102	84	34	66	64	51	20	42	76	36	29	80	71	74	62
2018-01-17 03:03:00	12	33	102	27	59	28	85	109	100	42	72	91	76	82	112	67	78	94	53	67	33	68	47	55	52	26	107	33	89	39	150	105	131	25	76	83	35	55	60	27	21	45	62	37	24	80	80	67	68
2018-01-17 15:03:00	24	42	102	41	73	33	111	117	105	67	68	101	85	77	106	67	80	108	61	102	41	91	48	71	57	23	108	68	90	36	130	125	114	30	55	85	40	59	55	34	42	56	67	56	32	67	95	67	77
2018-01-18 03:03:00	36	48	99	41	82	48	117	122	107	78	63	105	85	92	104	76	77	136	70	94	44	94	64	70	66	53	95	79	81	44	155	124	112	36	67	88	39	74	60	58	48	70	70	62	48	82	103	73	85
2018-01-18 15:03:00	48	28	71	49	89	66	129	114	110	91	50	106	110	104	96	75	82	132	73	108	43	108	105	68	78	27	60	76	83	62	167	132	107	41	78	95	44	84	79	49	52	38	83	73	44	81	101	80	87
2018-01-19 03:03:00	60	60	77	50	87	69	120	112	121	89	51	74	108	120	95	76	87	146	77	109	57	119	108	83	78	21	51	79	84	60	154	126	114	43	81	94	47	77	77	57	55	32	71	74	47	89	87	83	85
2018-01-19 15:03:00	72	60	70	51	115	79	141	122	147	83	51	44	119	118	91	112	89	211	100	112	79	167	133	104	133	40	24	25	78	101	149	123	109	51	69	106	56	114	111	89	72	74	50	70	62	86	98	78	83
2018-01-20 03:03:00	84	61	65	44	110	95	140	133	148	86	46	38	119	101	89	82	86	236	95	112	99	169	158	109	140	43	25	25	64	106	166	94	158	42	67	114	67	111	110	98	105	79	48	62	68	71	82	88	89
2018-01-20 15:03:00	96	58	60	44	118	85	144	138	138	95	51	39	125	93	83	94	84	238	97	111	110	156	166	101	156	51	28	25	63	114	197	86	172	54	67	112	71	101	106	98	102	81	49	63	70	75	78	84	94
2018-01-21 03:03:00	108	62	63	42	114	99	142	134	143	112	51	39	120	106	85	107	88	231	115	109	103	157	159	97	162	74	29	26	62	138	194	86	185	55	64	110	70	103	115	100	104	98	50	67	69	81	74	81	90
2018-01-21 15:03:00	120	67	64	42	111	92	146	145	145	85	55	44	118	105	85	107	89	241	121	110	104	163	171	100	181	35	34	30	64	127	206	86	189	51	70	110	69	103	119	103	109	132	51	63	74	82	71	86	91
2018-01-22 03:03:00	132	70	76	44	111	90	139	160	142	101	61	48	110	110	85	111	88	241	121	113	107	168	160	112	176	74	37	33	64	114	236	84	202	47	69	114	72	101	120	104	114	138	59	67	77	91	79	85	93
2018-01-22 15:03:00	144	49	48	46	114	98	165	150	134	92	42	50	118	119	87	109	83	248	122	113	110	165	173	114	173	33	102	31	73	124	212	86	246	47	68	108	71	114	126	108	114	43	48	23	78	94	70	85	91
2018-01-23 03:03:00	156	39	67	40	112	104	165	146	141	142	58	56	118	109	88	111	87	247	130	111	108	169	165	124	182	57	41	55	50	106	210	86	231	48	68	112	71	107	123	101	117	74	73	73	53	89	71	82	87
controls	84/12	1.84848	0.637255	1.62963	1.86441	3.39286	1.64706	1.22018	1.48	2.04762	0.638889	0.417582	1.56579	1.23171	0.794643	1.22388	1.10256	2.51064	1.79245	1.67164	3	2.48529	3.3617	1.98182	2.69231	1.65385	0.233645	0.757576	0.719101	2.71795	1.10667	0.895238	1.20611	1.68	0.881579	1.37349	1.91429	2.01818	1.83333	3.62963	5	1.75556	0.774194	1.67568	2.83333	0.8875	1.025	1.31343	1.30882
1.71498	norm	1.07784	0.371581	0.95023	1.08713	1.97836	0.960393	0.711484	0.862982	1.19396	0.372533	0.24349	0.913005	0.718203	0.463353	0.713639	0.6429	1.46394	1.04517	0.974727	1.74929	1.44916	1.96019	1.15559	1.56987	0.964351	0.136237	0.441739	0.419305	1.58482	0.645293	0.522009	0.703276	0.979601	0.514045	0.800878	1.11621	1.17679	1.06901	2.11642	2.91548	1.02366	0.451429	0.977079	1.6521	0.517497	0.597673	0.765857	0.763169
Plate2
Date Time	Elapsed	A2	B2	C2	D2	E2	F2	G2	H2	A3	B3	C3	D3	E3	F3	G3	H3	I3	J3	K3	L3	M3	N3	O3	P3	A4	B4	C4	D4	E4	F4	G4	H4	I4	J4	K4	L4	M4	N4	O4	P4	A5	B5	C5	D5	E5	F5	G5	H5
2018-01-16 15:03:00	0	26	37	89	87	99	62	91	92	136	83	57	48	97	35	86	64	54	22	33	23	29	34	26	13	26	88	66	105	86	75	51	88	60	68	39	84	77	19	20	154	85	74	86	57	81	45	74	66
2018-01-17 03:03:00	12	22	23	73	79	105	55	69	79	119	70	68	66	90	70	80	48	79	11	23	24	26	29	22	10	23	63	70	87	99	67	35	93	42	43	32	72	78	14	16	130	72	66	92	71	89	62	74	70
2018-01-17 15:03:00	24	30	28	65	74	93	49	69	82	100	68	46	77	80	88	79	54	92	24	18	44	40	44	24	13	34	65	55	71	112	90	35	93	38	48	36	70	77	17	21	141	56	78	84	75	105	79	74	66
2018-01-18 03:03:00	36	44	31	70	97	96	65	52	62	102	71	55	87	71	97	96	62	103	21	20	65	52	62	29	22	35	77	58	52	113	98	45	91	46	64	34	75	86	26	29	124	61	82	91	79	98	86	86	74
2018-01-18 15:03:00	48	55	43	79	96	110	67	73	70	105	59	68	86	72	98	101	76	111	25	24	72	46	69	35	26	40	74	79	59	104	98	51	86	58	67	37	79	90	29	34	112	79	84	94	90	102	82	83	70
2018-01-19 03:03:00	60	63	54	89	103	106	78	74	85	117	78	69	82	96	92	99	88	113	33	33	74	72	68	40	30	48	80	83	69	116	102	64	96	55	78	38	77	86	40	38	90	87	93	89	93	100	78	83	80
2018-01-19 15:03:00	72	54	78	105	98	95	89	122	95	121	81	67	74	109	90	134	122	121	64	14	74	65	67	32	26	50	61	41	74	109	123	87	112	81	98	9	89	77	43	21	78	103	84	84	97	105	76	113	91
2018-01-20 03:03:00	84	59	84	96	97	93	99	131	107	123	95	82	63	117	96	126	141	133	68	14	78	83	71	33	27	55	64	60	73	99	125	99	104	94	117	8	91	77	41	20	74	107	76	89	93	90	92	95	88
2018-01-20 15:03:00	96	53	90	98	108	92	114	121	119	127	95	74	52	140	107	127	149	137	70	15	69	78	71	35	30	61	74	63	69	99	112	96	102	100	118	8	95	84	40	20	79	115	79	101	91	96	78	95	89
2018-01-21 03:03:00	108	51	87	96	116	85	107	115	115	140	95	86	58	145	119	120	149	149	68	18	74	70	74	34	32	61	72	59	73	95	112	97	97	107	126	7	100	83	37	21	73	110	90	101	96	91	82	93	92
2018-01-21 15:03:00	120	59	93	100	118	96	113	127	136	137	94	79	65	143	113	129	153	149	72	18	78	76	73	37	37	60	73	64	84	93	122	93	101	113	127	9	105	79	39	20	74	118	95	109	96	105	78	95	86
2018-01-22 03:03:00	132	0	0	4	33	31	0	14	2	3	125	11	2	20	133	3	10	18	6	0	1	1	1	0	0	1	100	27	1	32	181	10	27	5	2	1	21	2	6	5	1	2	2	12	16	49	6	91	7
controls	84/12	2.68182	3.65217	1.31507	1.22785	0.885714	1.8	1.89855	1.35443	1.03361	1.35714	1.20588	0.954545	1.3	1.37143	1.575	2.9375	1.68354	6.18182	0.608696	3.25	3.19231	2.44828	1.5	2.7	2.3913	1.01587	0.857143	0.83908	1	1.86567	2.82857	1.11828	2.2381	2.72093	0.25	1.26389	0.987179	2.92857	1.25	0.569231	1.48611	1.15152	0.967391	1.30986	1.01124	1.48387	1.28378	1.25714
1.85195	norm	1.4481	1.97207	0.710099	0.663003	0.47826	0.971948	1.02516	0.731353	0.558122	0.732818	0.651142	0.515427	0.701963	0.740532	0.850455	1.58617	0.909065	3.338	0.328678	1.75491	1.72375	1.322	0.809957	1.45792	1.29124	0.548542	0.462832	0.453079	0.539971	1.00741	1.52735	0.603839	1.20851	1.46922	0.134993	0.682464	0.533049	1.58134	0.674964	0.307368	0.802457	0.621785	0.522363	0.707286	0.546038	0.801248	0.693206	0.678821
[truncated: 206 more columns]

## Sheet: Screen3
Plate1
Date Time	Elapsed	A2	A3	A4	A5	A6	A7	A8	A9	A10	A11	A12	A13	A14	A15	A16	A17	A18	A19	A20	A21	A22	B2	B3	B4	B5	B6	B7	B8	B9	B10	B11	B12	B13	B14	B15	B16	B17	B18	B19	B20	B21	B22	C2	C3	C4	C5	C6	C7
2018-03-20 14:30:00	0	346	339	380	335	394	398	232	352	255	375	252	314	258	229	247	96	185	372	79	136	100	151	370	339	349	246	389	223	341	108	323	194	288	132	187	169	248	152	241	123	7	80	345	285	377	265	344	235
2018-03-21 02:30:00	12	324	316	388	331	356	327	206	316	269	330	240	308	220	207	222	198	177	380	79	179	98	151	314	294	325	234	332	236	336	98	294	178	268	120	195	161	222	143	227	114	8	75	300	256	314	257	319	211
2018-03-21 14:30:00	24	326	278	361	313	342	292	199	302	253	311	218	272	229	189	223	179	176	349	76	176	85	135	302	285	293	225	306	230	302	82	260	174	253	99	182	162	205	132	205	115	11	65	261	239	245	215	278	192
2018-03-22 02:30:00	36	299	249	358	281	308	297	189	287	260	293	232	258	217	210	198	192	170	327	71	172	79	136	270	283	279	220	283	218	294	82	242	168	250	91	177	155	193	144	210	111	16	60	246	240	226	225	244	200
2018-03-22 14:30:00	48	306	202	340	276	316	280	148	272	245	267	225	252	218	197	202	195	161	329	77	182	85	131	265	279	282	215	263	214	268	87	234	176	225	91	163	155	175	133	206	104	30	61	219	232	226	216	239	195
2018-03-23 02:30:00	60	289	139	280	202	266	310	138	247	245	260	202	257	202	199	202	203	161	339	99	173	97	140	270	272	284	216	278	209	262	86	225	167	231	93	166	148	165	140	207	111	67	59	232	234	214	199	237	184
2018-03-23 15:02:00	72.5333	182	278	178	302	138	363	211	184	186	247	233	126	182	225	132	85	106	173	58	187	31	75	205	131	226	150	270	159	200	52	162	80	159	66	139	106	54	86	139	59	169	29	187	177	207	145	135	184
2018-03-24 03:02:00	84.5333	191	302	217	300	166	306	246	214	171	222	168	113	180	196	159	81	111	157	62	198	49	74	206	133	214	139	241	181	187	58	152	91	160	72	179	104	56	84	160	61	186	38	176	180	191	132	118	175
2018-03-24 15:02:00	96.5333	179	292	208	267	165	274	243	210	171	212	156	116	166	165	147	76	108	142	63	186	47	74	207	126	204	129	246	168	196	49	151	88	156	70	168	103	56	84	146	57	179	40	171	175	187	127	121	176
2018-03-25 03:02:00	108.533	170	284	193	258	159	278	229	208	153	207	138	119	159	155	139	75	104	124	61	169	44	79	183	113	189	126	224	162	198	51	134	83	151	64	162	101	59	93	150	53	169	34	173	168	177	130	125	173
2018-03-25 15:02:00	120.533	16	213	193	242	125	278	173	192	145	209	137	118	156	148	126	75	103	117	71	152	46	79	170	99	177	112	207	155	199	52	129	84	148	67	160	97	59	88	141	59	160	34	152	162	173	129	122	155
2018-03-26 03:02:00	132.533	158	232	193	195	125	245	190	156	132	201	133	123	147	137	123	81	94	71	67	106	51	80	161	91	173	104	193	134	193	54	132	85	148	66	143	100	56	85	146	57	175	36	155	153	170	122	124	147
2018-03-26 15:02:00	144.533	149	235	222	295	153	271	212	168	148	190	131	127	154	144	90	95	97	113	63	133	51	77	124	102	169	94	131	117	201	50	119	86	142	65	142	97	59	72	140	63	165	38	131	140	149	118	113	145
controls	84/12	0.589506	0.955696	0.559278	0.906344	0.466292	0.93578	1.19417	0.677215	0.635688	0.672727	0.7	0.366883	0.818182	0.94686	0.716216	0.409091	0.627119	0.413158	0.78481	1.10615	0.5	0.490066	0.656051	0.452381	0.658462	0.594017	0.725904	0.766949	0.556548	0.591837	0.517007	0.511236	0.597015	0.6	0.917949	0.645963	0.252252	0.587413	0.704846	0.535088	23.25	0.506667	0.586667	0.703125	0.60828	0.513619	0.369906	0.829384
0.564065	norm	1.0451	1.6943	0.991514	1.60681	0.826663	1.65899	2.11709	1.2006	1.12698	1.19264	1.24099	0.650427	1.45051	1.67864	1.26974	0.725255	1.11178	0.732465	1.39135	1.96102	0.886422	0.868811	1.16308	0.802001	1.16735	1.0531	1.28691	1.35968	0.986672	1.04923	0.916573	0.906342	1.05841	1.06371	1.62738	1.14519	0.447204	1.04139	1.24958	0.948627	41.2186	0.898241	1.04007	1.24653	1.07839	0.910566	0.655786	1.47037
Plate2
Date Time	Elapsed	A2	A3	A4	A5	A6	A7	A8	A9	B2	B3	B4	B5	B6	B7	B8	B9	C2	C3	C4	C5	C6	C7	C8	C9	D2	D3	D4	D5	D6	D7	D8	D9	E2	E3	E4	E5	E6	E7	E8	E9	F2	F3	F4	F5	F6	F7	F8	F9
2018-03-20 14:30:00	0	318	424	402	296	316	286	293	171	260	395	289	356	318	396	238	337	195	62	279	49	121	81	205	114	335	348	451	379	331	325	241	360	322	222	321	288	335	188	283	152	213	255	311	207	239	173	217	174
2018-03-21 02:30:00	12	247	383	327	253	286	311	242	159	250	355	290	307	312	370	215	312	170	61	259	47	103	75	168	115	290	317	365	352	292	274	245	309	289	220	311	237	324	178	292	136	197	263	267	204	218	180	213	162
2018-03-21 14:30:00	24	234	340	296	204	264	276	212	141	227	333	266	293	253	312	201	278	138	61	240	41	92	67	171	116	268	275	329	324	281	251	214	278	266	191	252	226	303	153	269	117	164	214	243	178	189	158	201	139
2018-03-22 02:30:00	36	217	347	273	193	251	262	191	142	212	313	274	268	252	330	189	273	135	60	201	43	84	73	152	112	225	249	329	315	244	233	210	243	194	184	255	191	285	136	253	112	141	195	236	177	172	165	189	143
2018-03-22 14:30:00	48	217	307	266	191	248	267	208	127	187	301	256	256	219	297	168	274	113	54	193	41	79	61	162	111	206	248	324	289	245	238	208	246	193	179	258	200	273	148	241	108	133	197	216	161	161	155	184	148
2018-03-23 02:30:00	60	204	279	263	182	249	251	202	122	199	299	246	255	233	313	169	268	110	53	188	41	81	60	169	104	200	235	285	292	229	221	210	236	182	173	250	187	271	144	214	120	127	178	201	148	150	161	171	134
2018-03-23 15:02:00	72.5333	297	334	348	264	285	226	223	100	369	306	372	243	338	296	204	196	110	59	70	66	64	36	102	60	117	238	148	372	146	157	153	142	199	183	241	174	167	145	220	96	146	135	173	179	192	125	142	114
2018-03-24 03:02:00	84.5333	269	270	294	256	244	194	216	85	287	284	328	212	310	278	168	171	91	53	75	62	68	36	92	59	63	215	134	332	130	154	144	112	103	149	249	141	151	128	200	91	118	116	144	150	173	135	129	105
2018-03-24 15:02:00	96.5333	256	202	287	236	247	159	198	84	269	260	319	196	287	255	192	170	92	52	76	64	64	33	88	58	71	220	138	338	124	160	146	106	99	144	241	155	144	122	190	99	101	107	142	151	175	121	114	107
2018-03-25 03:02:00	108.533	257	206	279	241	236	147	204	84	249	270	330	204	267	242	173	182	101	49	69	66	61	33	76	60	56	206	142	325	126	146	140	97	88	134	217	143	130	100	173	95	86	110	132	149	161	114	100	107
2018-03-25 15:02:00	120.533	253	200	279	242	219	146	193	86	226	269	318	191	259	235	172	163	105	57	67	64	53	34	80	51	59	203	134	327	126	142	127	94	88	118	189	140	121	102	154	87	93	101	147	148	153	119	101	97
2018-03-26 03:02:00	132.533	235	171	270	230	199	149	190	74	240	270	300	191	270	217	167	150	95	52	70	60	59	35	70	59	51	213	134	301	122	133	132	85	94	112	192	145	125	101	146	89	100	108	148	143	161	113	95	102
2018-03-26 15:02:00	144.533	225	169	268	211	202	154	171	80	228	267	316	188	271	221	163	161	95	51	67	60	61	34	78	54	62	208	131	314	125	138	122	87	108	114	207	148	119	102	142	92	97	99	134	145	134	119	99	94
controls	84/12	1.08907	0.704961	0.899083	1.01186	0.853147	0.623794	0.892562	0.534591	1.148	0.8	1.13103	0.690554	0.99359	0.751351	0.781395	0.548077	0.535294	0.868852	0.289575	1.31915	0.660194	0.48	0.547619	0.513043	0.217241	0.678233	0.367123	0.943182	0.445205	0.562044	0.587755	0.36246	0.356401	0.677273	0.800643	0.594937	0.466049	0.719101	0.684932	0.669118	0.598985	0.441065	0.539326	0.735294	0.793578	0.75	0.605634	0.648148
0.637163	norm	1.70925	1.10641	1.41107	1.58807	1.33898	0.979018	1.40084	0.839018	1.80174	1.25557	1.77511	1.08379	1.5594	1.17921	1.22637	0.860183	0.840121	1.36363	0.454476	2.07035	1.03615	0.753339	0.859464	0.8052	0.340951	1.06446	0.576184	1.48028	0.698731	0.882103	0.922456	0.568865	0.559357	1.06295	1.25657	0.933727	0.731444	1.1286	1.07497	1.05015	0.940081	0.692232	0.846449	1.15401	1.24549	1.17709	0.950516	1.01724
[truncated: 206 more columns]

## Sheet: Screen4
Plate1
Date Time	Elapsed	A2	A3	A4	A5	A6	A7	A8	A9	A10	A11	A12	A13	A14	A15	A16	A17	A18	A19	A20	A21	A22	B2	B3	B4	B5	B6	B7	B8	B9	B10	B11	B12	B13	B14	B15	B16	B17	B18	B19	B20	B21	B22	C2	C3	C4	C5	C6	C7
2019-08-20 16:00:00	0	281	670	487	691	353	762	271	630	369	565	491	501	334	639	355	555	379	431	334	543	175	270	392	368	285	301	352	439	277	282	242	398	204	447	308	588	335	430	157	482	198	138	568	550	531	760	722	522
2019-08-21 04:00:00	12	288	686	488	713	353	750	271	644	367	545	450	569	356	635	356	543	385	441	343	565	182	271	376	370	285	311	359	415	275	291	250	403	212	444	310	600	346	424	152	497	219	129	558	540	629	719	723	502
2019-08-21 16:00:00	24	293	698	494	704	358	738	308	630	377	607	518	582	371	664	367	564	430	503	360	565	190	259	363	359	302	314	355	427	289	291	251	390	225	427	312	592	399	424	156	491	223	130	556	521	747	706	716	553
2019-08-22 04:00:00	36	286	723	473	696	350	724	296	621	360	493	484	545	317	605	329	498	344	414	292	552	170	257	344	362	300	305	354	419	266	270	234	373	218	419	283	574	345	410	145	443	205	128	547	521	738	671	680	485
2019-08-22 16:00:00	48	288	714	476	691	347	706	288	614	373	494	511	546	321	586	314	493	337	420	295	544	175	247	334	356	309	298	340	415	291	297	249	376	220	419	278	580	315	402	150	466	204	125	537	523	775	686	663	465
2019-08-23 04:00:00	60	280	709	461	660	335	712	277	621	378	481	527	549	323	590	300	505	330	408	277	535	177	246	305	371	294	312	361	432	293	270	251	367	221	422	263	577	302	403	153	489	199	125	530	541	784	681	662	438
2019-08-23 16:00:00	72	282	523	208	521	210	568	98	505	247	327	329	168	313	411	93	300	174	239	192	386	172	224	282	232	300	193	230	301	339	190	227	337	197	296	179	456	147	216	144	341	106	78	367	367	475	431	399	351
2019-08-24 04:00:00	84	281	490	214	495	206	552	93	492	253	353	344	162	304	410	81	301	205	281	212	393	174	233	277	219	317	183	237	316	374	197	230	328	208	300	193	481	145	215	149	342	99	75	355	347	418	401	416	353
2019-08-24 16:00:00	96	265	452	201	505	205	554	92	514	254	355	357	161	298	398	84	303	176	257	192	380	169	222	270	218	304	167	226	321	346	198	220	323	201	293	172	483	135	215	142	343	92	77	355	316	410	391	415	353
2019-08-25 04:00:00	108	266	446	201	490	195	529	86	491	255	340	376	163	309	394	87	295	175	253	192	381	171	220	264	202	289	167	215	316	279	165	216	309	194	283	169	461	134	205	137	330	109	79	361	319	367	392	388	322
2019-08-25 16:00:00	120	269	432	204	490	189	530	87	497	250	312	390	151	290	347	94	287	172	243	188	362	160	195	270	183	289	117	225	255	238	148	192	307	192	230	138	405	117	192	134	267	76	74	380	326	356	372	389	327
2019-08-26 04:00:00	132	265	446	221	498	199	552	88	500	246	329	409	149	296	374	89	297	179	241	180	367	166	207	271	205	303	133	226	290	262	174	210	304	205	262	156	439	131	211	143	294	93	79	367	316	339	400	397	329
controls	84/12	0.975694	0.714286	0.438525	0.69425	0.583569	0.736	0.343173	0.763975	0.689373	0.647706	0.764444	0.28471	0.853933	0.645669	0.227528	0.554328	0.532468	0.637188	0.618076	0.695575	0.956044	0.859779	0.736702	0.591892	1.11228	0.588424	0.660167	0.761446	1.36	0.676976	0.92	0.813896	0.981132	0.675676	0.622581	0.801667	0.419075	0.507075	0.980263	0.688129	0.452055	0.581395	0.636201	0.642593	0.664547	0.557719	0.57538	0.703187
0.844872	norm	1.15484	0.845437	0.519043	0.821722	0.69072	0.871138	0.406184	0.90425	0.81595	0.766633	0.904805	0.336986	1.01072	0.764222	0.269305	0.656109	0.630235	0.754183	0.731562	0.823291	1.13158	1.01764	0.871969	0.70057	1.31651	0.696466	0.781382	0.901256	1.60971	0.801277	1.08892	0.963337	1.16128	0.799738	0.736894	0.948862	0.496022	0.60018	1.16025	0.814477	0.535057	0.688146	0.753015	0.76058	0.786565	0.660123	0.681027	0.832301
Plate2
Date Time	Elapsed	A2	A3	A4	A5	A6	A7	A8	A9	B2	B3	B4	B5	B6	B7	B8	B9	C2	C3	C4	C5	C6	C7	C8	C9	D2	D3	D4	D5	D6	D7	D8	D9	E2	E3	E4	E5	E6	E7	E8	E9	F2	F3	F4	F5	F6	F7	F8	F9
2019-08-20 16:00:00	0	464	329	398	569	473	301	417	286	313	152	256	333	259	174	447	228	329	145	224	199	315	393	265	188	247	239	274	314	437	353	286	279	295	140	273	347	272	366	268	248	415	296	313	501	368	368	322	174
2019-08-21 04:00:00	12	491	381	427	605	519	361	493	312	342	166	302	364	292	206	481	268	357	178	218	234	312	448	288	221	277	256	334	339	450	386	285	278	343	140	336	386	275	408	287	326	417	326	327	513	382	409	310	227
2019-08-21 16:00:00	24	459	330	387	553	486	306	406	301	324	158	236	331	277	174	450	241	322	159	259	203	311	444	258	202	269	250	293	306	472	349	292	266	306	146	311	383	264	366	238	255	424	324	318	492	357	362	314	198
2019-08-22 04:00:00	36	483	320	365	540	496	312	398	285	325	153	225	299	287	183	434	228	326	172	266	213	309	427	254	189	269	246	268	312	492	343	272	260	330	139	305	373	264	368	237	210	398	315	298	503	354	354	314	193
2019-08-22 16:00:00	48	501	396	428	590	564	333	485	309	349	185	275	349	290	208	477	280	388	193	270	232	329	453	283	220	278	270	283	352	523	377	279	271	336	138	316	382	273	380	233	310	393	337	306	488	347	383	319	239
2019-08-23 04:00:00	60	452	359	395	562	621	330	441	297	326	169	251	333	284	194	468	250	328	167	262	191	299	399	252	219	276	245	285	330	503	353	278	269	283	144	259	333	263	361	210	267	417	310	282	484	335	359	339	200
2019-08-23 16:00:00	72	483	244	292	265	541	251	261	206	291	177	139	194	222	246	456	205	343	162	104	196	252	68	237	169	322	213	197	284	394	263	161	222	317	145	171	247	180	221	154	151	349	354	177	376	222	232	250	140
2019-08-24 04:00:00	84	476	290	329	310	565	302	319	223	295	178	154	189	232	252	482	222	323	158	99	200	279	64	239	201	315	220	222	279	427	255	176	219	306	149	179	263	169	234	165	169	314	338	190	400	222	240	250	154
2019-08-24 16:00:00	96	475	278	302	282	552	253	291	215	295	176	152	194	229	253	474	211	308	151	96	204	255	70	223	190	323	201	236	274	401	257	160	225	273	145	181	244	173	230	165	155	307	325	188	397	212	235	253	152
2019-08-25 04:00:00	108	462	277	284	274	549	245	279	212	287	182	145	183	232	244	447	205	305	148	97	203	249	61	216	183	309	200	221	262	373	253	148	214	273	139	174	247	177	232	165	152	296	331	185	393	207	235	261	141
2019-08-25 16:00:00	120	496	298	308	296	558	257	298	210	326	193	160	204	251	253	470	216	381	183	93	203	256	61	238	191	327	226	263	276	428	271	151	223	309	143	229	251	170	259	168	179	289	336	194	387	222	256	247	147
2019-08-26 04:00:00	132	494	344	348	329	570	304	339	226	331	226	200	219	266	277	497	238	347	194	91	201	303	58	264	221	321	238	251	289	512	318	147	223	310	136	225	268	181	281	188	196	296	311	171	414	307	314	244	156
controls	84/12	0.96945	0.761155	0.770492	0.512397	1.08863	0.836565	0.647059	0.714744	0.862573	1.07229	0.509934	0.519231	0.794521	1.2233	1.00208	0.828358	0.904762	0.88764	0.454128	0.854701	0.894231	0.142857	0.829861	0.909502	1.13718	0.859375	0.664671	0.823009	0.948889	0.660622	0.617544	0.78777	0.892128	1.06429	0.532738	0.681347	0.614545	0.573529	0.574913	0.518405	0.752998	1.03681	0.58104	0.779727	0.581152	0.586797	0.806452	0.678414
0.924806	norm	1.04827	0.823042	0.833138	0.554058	1.17715	0.904584	0.699669	0.772857	0.932707	1.15947	0.551395	0.561448	0.859121	1.32276	1.08356	0.89571	0.978326	0.959812	0.491052	0.924194	0.966938	0.154472	0.897335	0.983451	1.22965	0.929248	0.718713	0.889925	1.02604	0.714335	0.667755	0.851821	0.964665	1.15082	0.576054	0.736746	0.664512	0.620162	0.621658	0.560555	0.814222	1.12111	0.628283	0.843125	0.628404	0.634508	0.872022	0.733574
[truncated: 279 more columns]
